# Supplementary material for: Rational design via dual-site aliovalent substitution leads to an outstanding IR nonlinear optical material with well-balanced comprehensive properties
Source: Chem Sci. 2022 Sep 7;13(36):10725–33. doi: 10.1039/d2sc03760b (PMC9491097; doi:10.1039/d2sc03760b)
Supplement: SC-013-D2SC03760B-s002 [file SC-013-D2SC03760B-s002.cif]

# Electronic Supplementary Material (ESI) for Chemical Science.
# This journal is © The Royal Society of Chemistry 2022

####################################################################### 
# 
# This file contains crystal structure data downloaded from the 
# Cambridge Structural Database (CSD) hosted by the Cambridge 
# Crystallographic Data Centre (CCDC).
# 
# Full information about CCDC data access policies and citation 
# guidelines are available at http://www.ccdc.cam.ac.uk/access/V1 
# 
# Audit and citation data items may have been added by the CCDC. 
# Please retain this information to preserve the provenance of 
# this file and to allow appropriate attribution of the data. 
# 
#######################################################################

data_SrCdSiS4
_database_code_depnum_ccdc_archive 'CCDC 2167628'
loop_
_audit_author_name
_audit_author_address
'Hua Lin'
;Fujian Institute of Research on the Structure of Matter, CAS
China
;
_audit_update_record             
;
2022-04-20 deposited with the CCDC.	2022-08-26 downloaded from the CCDC.
;

_audit_creation_method           SHELXL-2014/7
_shelx_SHELXL_version_number     2014/7
_chemical_name_systematic        ?
_chemical_name_common            ?
_chemical_melting_point          ?
_chemical_formula_moiety         ?
_chemical_formula_sum            'Cd S4 Si Sr'
_chemical_formula_weight         356.35

loop_
_atom_type_symbol
_atom_type_description
_atom_type_scat_dispersion_real
_atom_type_scat_dispersion_imag
_atom_type_scat_source
Cd Cd -0.8075 1.2024 'International Tables Vol C Tables 4.2.6.8 and 6.1.1.4'
S S 0.1246 0.1234 'International Tables Vol C Tables 4.2.6.8 and 6.1.1.4'
Si Si 0.0817 0.0704 'International Tables Vol C Tables 4.2.6.8 and 6.1.1.4'
Sr Sr -1.5307 3.2498 'International Tables Vol C Tables 4.2.6.8 and 6.1.1.4'

_space_group_crystal_system      orthorhombic
_space_group_IT_number           40
_space_group_name_H-M_alt        'A m a 2'
_space_group_name_Hall           'A 2 -2a'

_shelx_space_group_comment       
;
The symmetry employed for this shelxl refinement is uniquely defined
by the following loop, which should always be used as a source of
symmetry information in preference to the above space-group names.
They are only intended as comments.
;

loop_
_space_group_symop_operation_xyz
'x, y, z'
'-x, -y, z'
'x+1/2, -y, z'
'-x+1/2, y, z'
'x, y+1/2, z+1/2'
'-x, -y+1/2, z+1/2'
'x+1/2, -y+1/2, z+1/2'
'-x+1/2, y+1/2, z+1/2'

_cell_length_a                   10.2821(7)
_cell_length_b                   10.1551(9)
_cell_length_c                   6.3699(5)
_cell_angle_alpha                90
_cell_angle_beta                 90
_cell_angle_gamma                90
_cell_volume                     665.12(9)
_cell_formula_units_Z            4
_cell_measurement_temperature    293(2)
_cell_measurement_reflns_used    1371
_cell_measurement_theta_min      1.9783
_cell_measurement_theta_max      28.7559

_exptl_crystal_description       Prism
_exptl_crystal_colour            Colorless
_exptl_crystal_density_meas      ?
_exptl_crystal_density_method    ?
_exptl_crystal_density_diffrn    3.559
_exptl_crystal_F_000             656
_exptl_transmission_factor_min   ?
_exptl_transmission_factor_max   ?
_exptl_crystal_size_max          0.1200
_exptl_crystal_size_mid          0.1100
_exptl_crystal_size_min          0.1000
_exptl_absorpt_coefficient_mu    12.520
_shelx_estimated_absorpt_T_min   ?
_shelx_estimated_absorpt_T_max   ?
_exptl_absorpt_correction_type   Multi-scan
_exptl_absorpt_correction_T_min  0.8162
_exptl_absorpt_correction_T_max  1.0000
_exptl_absorpt_process_details   ?
_exptl_absorpt_special_details   ?
_diffrn_ambient_temperature      293(2)
_diffrn_radiation_wavelength     0.71073
_diffrn_radiation_type           MoK\a
_diffrn_source                   ?
_diffrn_measurement_device_type  Saturn724
_diffrn_measurement_method       CCD_Profile_fitting
_diffrn_detector_area_resol_mean 28.5714
_diffrn_reflns_number            3162
_diffrn_reflns_av_unetI/netI     0.0224
_diffrn_reflns_av_R_equivalents  0.0484
_diffrn_reflns_limit_h_min       -12
_diffrn_reflns_limit_h_max       12
_diffrn_reflns_limit_k_min       -12
_diffrn_reflns_limit_k_max       12
_diffrn_reflns_limit_l_min       -7
_diffrn_reflns_limit_l_max       7
_diffrn_reflns_theta_min         3.776
_diffrn_reflns_theta_max         24.974
_diffrn_reflns_theta_full        24.974
_diffrn_measured_fraction_theta_max 1.000
_diffrn_measured_fraction_theta_full 1.000
_diffrn_reflns_Laue_measured_fraction_max 1.000
_diffrn_reflns_Laue_measured_fraction_full 1.000
_diffrn_reflns_point_group_measured_fraction_max 0.973
_diffrn_reflns_point_group_measured_fraction_full 0.973
_reflns_number_total             610
_reflns_number_gt                608
_reflns_threshold_expression     'I > 2\s(I)'
_reflns_Friedel_coverage         0.773
_reflns_Friedel_fraction_max     0.940
_reflns_Friedel_fraction_full    0.940

_reflns_special_details          
;
 Reflections were merged by SHELXL according to the crystal
 class for the calculation of statistics and refinement.
 
 _reflns_Friedel_fraction is defined as the number of unique
 Friedel pairs measured divided by the number that would be
 possible theoretically, ignoring centric projections and
 systematic absences.
;

_computing_data_collection       ?
_computing_cell_refinement       ?
_computing_data_reduction        ?
_computing_structure_solution    ?
_computing_structure_refinement  'SHELXL-2014/7 (Sheldrick, 2014)'
_computing_molecular_graphics    ?
_computing_publication_material  ?
_refine_special_details          ?
_refine_ls_structure_factor_coef Fsqd
_refine_ls_matrix_type           full
_refine_ls_weighting_scheme      calc
_refine_ls_weighting_details     
'w=1/[\s^2^(Fo^2^)+(0.0321P)^2^+3.4781P] where P=(Fo^2^+2Fc^2^)/3'
_atom_sites_solution_primary     ?
_atom_sites_solution_secondary   ?
_atom_sites_solution_hydrogens   .
_refine_ls_hydrogen_treatment    undef
_refine_ls_extinction_method     'SHELXL-2014/7 (Sheldrick 2014'
_refine_ls_extinction_coef       0.039(2)
_refine_ls_extinction_expression Fc^*^=kFc[1+0.001xFc^2^\l^3^/sin(2\q)]^-1/4^
_refine_ls_abs_structure_details 
;
 Flack x determined using 262 quotients [(I+)-(I-)]/[(I+)+(I-)]
 (Parsons, Flack and Wagner, Acta Cryst. B69 (2013) 249-259).
;
_refine_ls_abs_structure_Flack   0.007(12)
_chemical_absolute_configuration ?
_refine_ls_number_reflns         610
_refine_ls_number_parameters     40
_refine_ls_number_restraints     1
_refine_ls_R_factor_all          0.0217
_refine_ls_R_factor_gt           0.0212
_refine_ls_wR_factor_ref         0.0594
_refine_ls_wR_factor_gt          0.0533
_refine_ls_goodness_of_fit_ref   1.204
_refine_ls_restrained_S_all      1.203
_refine_ls_shift/su_max          0.000
_refine_ls_shift/su_mean         0.000

loop_
_atom_site_label
_atom_site_type_symbol
_atom_site_fract_x
_atom_site_fract_y
_atom_site_fract_z
_atom_site_U_iso_or_equiv
_atom_site_adp_type
_atom_site_occupancy
_atom_site_site_symmetry_order
_atom_site_calc_flag
_atom_site_refinement_flags_posn
_atom_site_refinement_flags_adp
_atom_site_refinement_flags_occupancy
_atom_site_disorder_assembly
_atom_site_disorder_group
Sr Sr 0.0000 0.0000 0.00000(19) 0.0165(4) Uani 1 2 d S T P . .
Cd Cd 0.7500 0.83086(9) 0.44297(15) 0.0251(4) Uani 1 2 d S T P . .
Si Si 0.7500 0.7178(3) 0.9879(5) 0.0124(7) Uani 1 2 d S T P . .
S1 S 0.4166(2) 0.7754(2) 0.6887(3) 0.0165(5) Uani 1 1 d . . . . .
S2 S 0.7500 0.8972(3) 0.8119(4) 0.0150(7) Uani 1 2 d S T P . .
S3 S 0.7500 0.5662(2) 0.7620(5) 0.0171(7) Uani 1 2 d S T P . .

loop_
_atom_site_aniso_label
_atom_site_aniso_U_11
_atom_site_aniso_U_22
_atom_site_aniso_U_33
_atom_site_aniso_U_23
_atom_site_aniso_U_13
_atom_site_aniso_U_12
Sr 0.0147(6) 0.0164(5) 0.0185(6) 0.000 0.000 -0.0011(4)
Cd 0.0342(6) 0.0274(6) 0.0135(5) -0.0046(3) 0.000 0.000
Si 0.0136(15) 0.0122(14) 0.0113(16) -0.0011(12) 0.000 0.000
S1 0.0165(11) 0.0182(10) 0.0148(10) -0.0016(7) -0.0027(8) -0.0002(8)
S2 0.0171(14) 0.0166(14) 0.0114(14) 0.0017(12) 0.000 0.000
S3 0.0201(16) 0.0161(13) 0.0151(16) -0.0030(13) 0.000 0.000

_geom_special_details            
;
 All esds (except the esd in the dihedral angle between two l.s. planes)
 are estimated using the full covariance matrix.  The cell esds are taken
 into account individually in the estimation of esds in distances, angles
 and torsion angles; correlations between esds in cell parameters are only
 used when they are defined by crystal symmetry.  An approximate (isotropic)
 treatment of cell esds is used for estimating esds involving l.s. planes.
;

loop_
_geom_bond_atom_site_label_1
_geom_bond_atom_site_label_2
_geom_bond_distance
_geom_bond_site_symmetry_2
_geom_bond_publ_flag
Sr S2 3.0220(16) 1_444 ?
Sr S2 3.0220(16) 2_664 ?
Sr S3 3.1376(18) 6_654 ?
Sr S3 3.1376(18) 5_444 ?
Sr S1 3.142(2) 4_544 ?
Sr S1 3.142(2) 3_464 ?
Sr S1 3.163(2) 8_544 ?
Sr S1 3.163(2) 7_454 ?
Cd S2 2.445(3) . ?
Cd S1 2.593(2) 6_664 ?
Cd S1 2.593(2) 7_564 ?
Cd S3 2.654(3) 5_554 ?
Cd Si 3.118(4) 1_554 ?
Si S3 2.107(4) . ?
Si S1 2.139(3) 7_565 ?
Si S1 2.139(3) 6_665 ?
Si S2 2.140(4) . ?
Si Cd 3.118(4) 1_556 ?
S1 Si 2.139(3) 6_664 ?
S1 Cd 2.593(2) 6_665 ?
S1 Sr 3.142(2) 3_566 ?
S1 Sr 3.163(2) 7 ?
S2 Sr 3.0220(16) 1_666 ?
S2 Sr 3.0220(16) 3_566 ?
S3 Cd 2.654(3) 5_545 ?
S3 Sr 3.1375(18) 7 ?
S3 Sr 3.1375(18) 5_655 ?

loop_
_geom_angle_atom_site_label_1
_geom_angle_atom_site_label_2
_geom_angle_atom_site_label_3
_geom_angle
_geom_angle_site_symmetry_1
_geom_angle_site_symmetry_3
_geom_angle_publ_flag
S2 Sr S2 133.27(11) 1_444 2_664 ?
S2 Sr S3 146.49(7) 1_444 6_654 ?
S2 Sr S3 65.67(6) 2_664 6_654 ?
S2 Sr S3 65.67(6) 1_444 5_444 ?
S2 Sr S3 146.49(7) 2_664 5_444 ?
S3 Sr S3 115.74(10) 6_654 5_444 ?
S2 Sr S1 74.41(7) 1_444 4_544 ?
S2 Sr S1 76.59(7) 2_664 4_544 ?
S3 Sr S1 87.50(6) 6_654 4_544 ?
S3 Sr S1 135.64(6) 5_444 4_544 ?
S2 Sr S1 76.59(7) 1_444 3_464 ?
S2 Sr S1 74.41(7) 2_664 3_464 ?
S3 Sr S1 135.64(6) 6_654 3_464 ?
S3 Sr S1 87.50(6) 5_444 3_464 ?
S1 Sr S1 101.72(9) 4_544 3_464 ?
S2 Sr S1 133.37(6) 1_444 8_544 ?
S2 Sr S1 67.34(6) 2_664 8_544 ?
S3 Sr S1 76.42(7) 6_654 8_544 ?
S3 Sr S1 80.24(6) 5_444 8_544 ?
S1 Sr S1 143.88(8) 4_544 8_544 ?
S1 Sr S1 70.85(3) 3_464 8_544 ?
S2 Sr S1 67.34(6) 1_444 7_454 ?
S2 Sr S1 133.37(6) 2_664 7_454 ?
S3 Sr S1 80.24(6) 6_654 7_454 ?
S3 Sr S1 76.42(7) 5_444 7_454 ?
S1 Sr S1 70.85(3) 4_544 7_454 ?
S1 Sr S1 143.88(8) 3_464 7_454 ?
S1 Sr S1 135.33(9) 8_544 7_454 ?
S2 Cd S1 135.67(6) . 6_664 ?
S2 Cd S1 135.67(6) . 7_564 ?
S1 Cd S1 82.70(10) 6_664 7_564 ?
S2 Cd S3 99.74(10) . 5_554 ?
S1 Cd S3 95.94(7) 6_664 5_554 ?
S1 Cd S3 95.94(7) 7_564 5_554 ?
S2 Cd Si 174.40(10) . 1_554 ?
S1 Cd Si 42.77(5) 6_664 1_554 ?
S1 Cd Si 42.77(5) 7_564 1_554 ?
S3 Cd Si 85.86(9) 5_554 1_554 ?
S3 Si S1 115.60(12) . 7_565 ?
S3 Si S1 115.60(12) . 6_665 ?
S1 Si S1 106.41(18) 7_565 6_665 ?
S3 Si S2 105.33(19) . . ?
S1 Si S2 106.61(13) 7_565 . ?
S1 Si S2 106.61(13) 6_665 . ?
S3 Si Cd 154.69(17) . 1_556 ?
S1 Si Cd 55.39(10) 7_565 1_556 ?
S1 Si Cd 55.39(10) 6_665 1_556 ?
S2 Si Cd 99.99(14) . 1_556 ?
Si S1 Cd 81.84(10) 6_664 6_665 ?
Si S1 Sr 124.94(12) 6_664 3_566 ?
Cd S1 Sr 95.06(7) 6_665 3_566 ?
Si S1 Sr 91.06(11) 6_664 7 ?
Cd S1 Sr 92.78(7) 6_665 7 ?
Sr S1 Sr 143.89(8) 3_566 7 ?
Si S2 Cd 105.59(15) . . ?
Si S2 Sr 94.95(9) . 1_666 ?
Cd S2 Sr 118.45(6) . 1_666 ?
Si S2 Sr 94.95(8) . 3_566 ?
Cd S2 Sr 118.45(6) . 3_566 ?
Sr S2 Sr 116.55(10) 1_666 3_566 ?
Si S3 Cd 111.17(15) . 5_545 ?
Si S3 Sr 121.32(5) . 7 ?
Cd S3 Sr 92.18(6) 5_545 7 ?
Si S3 Sr 121.32(6) . 5_655 ?
Cd S3 Sr 92.18(6) 5_545 5_655 ?
Sr S3 Sr 110.03(9) 7 5_655 ?


_refine_diff_density_max         0.809
_refine_diff_density_min         -0.489
_refine_diff_density_rms         0.155

_shelx_res_file                  
;

    A.res created by SHELXL-2014/7


TITL a in Ama2
CELL 0.71073 10.2821 10.1551 6.3699 90 90 90
ZERR 4 0.0007 0.0009 0.0005 0 0 0
LATT -5
SYMM -X,-Y,+Z
SYMM 0.5+X,-Y,+Z
SYMM 0.5-X,+Y,+Z
SFAC Cd S Si Sr
UNIT 4 16 4 4

L.S. 40
PLAN  1
CONF
MORE -1
fmap 2
acta
OMIT -3 50
OMIT 0 10 4
REM <olex2.extras>
REM <HklSrc "%.\\a.hkl">
REM </olex2.extras>

WGHT    0.032100    3.478100
EXTI    0.039030
FVAR       0.44905
SR    4    0.000000    0.000000   -0.000001    10.50000    0.01468    0.01637 =
         0.01854    0.00000    0.00000   -0.00107
CD    1    0.750000    0.830858    0.442972    10.50000    0.03422    0.02739 =
         0.01354   -0.00462    0.00000    0.00000
SI    3    0.750000    0.717771    0.987867    10.50000    0.01362    0.01219 =
         0.01129   -0.00112    0.00000    0.00000
S1    2    0.416586    0.775418    0.688688    11.00000    0.01651    0.01821 =
         0.01483   -0.00164   -0.00269   -0.00025
S2    2    0.750000    0.897247    0.811867    10.50000    0.01711    0.01662 =
         0.01139    0.00167    0.00000    0.00000
S3    2    0.750000    0.566218    0.761958    10.50000    0.02013    0.01613 =
         0.01512   -0.00296    0.00000    0.00000
HKLF 4

REM  a in Ama2
REM R1 =  0.0212 for     608 Fo > 4sig(Fo)  and  0.0217 for all     610 data
REM     40 parameters refined using      1 restraints

END

WGHT      0.0321      3.4642

REM Highest difference peak  0.809,  deepest hole -0.489,  1-sigma level  0.155
Q1    1   0.7500  0.7461  0.5320  10.50000  0.05    0.81
;
_shelx_res_checksum              72770

_shelx_hkl_file                  
;
   0   0   1    8.54    0.73
   0   0  -1    5.39    0.41
   0   0   2 2615.94   11.48
   0   0   2 2721.61   15.64
   0   0   3    2.61    0.71
   0   0   3    3.69    0.95
   0   0   3    3.50    1.01
   0   0  -3    3.75    1.04
   0   0   4 5414.95   26.41
   0   0   4 5507.34   32.36
   0   0   5    1.83    1.41
   0   0   5    0.23    1.16
   0   0   5   -1.07    1.74
   0   0  -5    4.02    1.80
   0   0   6 1271.85   15.64
   0   0   6 1412.86   17.67
   0   0  -7    1.90    2.01
   0   0   7   -0.37    1.86
   0   0   8  280.36    9.97
   0   0  -8  391.42   12.75
   1   0   0    0.16    0.25
  -1   0   0   13.69    0.92
   1   0   0   12.04    0.79
  -1   0   0   -0.06    0.18
  -1   0   1   15.24    1.19
  -1   0  -1   12.67    0.85
  -1   0   1   14.47    1.11
   1   0   1    9.30    0.80
   1   0  -1   10.37    0.92
  -1   0  -1   11.67    0.56
   1   0   1    9.47    0.54
   1   0  -1   14.69    1.06
  -1   0  -1    8.14    0.48
  -1   0   2    2.29    0.78
   1   0   2    3.04    0.56
   1   0   2    7.42    0.99
  -1   0   2    2.70    0.82
   1   0  -2    9.71    1.14
  -1   0  -2    7.29    1.04
  -1   0  -2    2.88    0.60
  -1   0  -3   11.93    1.55
   1   0  -3    7.27    1.07
  -1   0   3    8.81    1.35
   1   0   3    8.11    0.96
   1   0   3   10.74    1.12
   1   0   3    7.68    1.16
   1   0  -3   10.64    1.61
  -1   0   3    7.02    1.37
  -1   0  -4    3.11    1.19
   1   0  -4    3.72    0.95
  -1   0   4    6.11    1.39
  -1   0   4   10.41    1.93
   1   0  -4    6.89    1.71
   1   0   4    2.89    0.88
   1   0   4    5.30    1.02
   1   0   4    7.38    1.56
   1   0   5    1.44    1.56
  -1   0   5    1.04    1.39
   1   0  -5    3.16    1.65
  -1   0  -5    0.16    1.34
  -1   0   5    4.93    1.78
   1   0   5    1.88    0.93
   1   0   5    2.10    1.26
  -1   0   5    3.26    1.55
  -1   0   6    5.08    2.15
   1   0   6    4.52    1.40
  -1   0  -6   -1.55    1.86
   1   0  -6    2.78    1.85
   1   0   6    4.36    1.66
  -1   0   7   -0.22    1.95
   1   0  -7    2.25    2.10
   1   0   7    1.53    1.52
  -1   0  -7    0.76    2.17
   1   0   8    0.47    1.80
  -1   0   8   -0.33    2.21
   1   0  -8    0.70    2.45
  -2   0   0 2843.74   17.57
   2   0   0 2812.90   17.03
   2   0   1   18.26    1.32
   2   0  -1   20.56    2.08
   2   0  -1   27.85    1.94
  -2   0   1   30.90    2.46
  -2   0   1   35.86    2.34
  -2   0  -1   23.69    1.05
   2   0   1   19.34    0.98
  -2   0  -1   25.74    1.48
   2   0   1   19.62    1.03
  -2   0  -1   16.53    1.04
   2   0   2 4549.24   21.66
   2   0  -2 3647.01   21.85
  -2   0  -2 3800.33   13.62
  -2   0   2 4314.19   26.71
  -2   0   2 4106.90   22.77
  -2   0  -2 3682.28   14.20
   2   0  -2 3519.18   20.28
   2   0   2 4118.05   13.36
  -2   0  -2 3781.50   19.80
  -2   0   3    3.94    1.24
  -2   0  -3    1.92    0.61
   2   0   3    4.56    0.82
   2   0  -3    7.35    1.49
  -2   0   3    5.24    1.57
  -2   0  -3    3.31    1.15
   2   0  -3    4.33    1.03
  -2   0  -3    5.55    0.94
   2   0   3    3.21    1.08
  -2   0   4  651.75   11.88
   2   0   4  603.71    6.58
  -2   0  -4  261.01    4.68
   2   0   4  580.65   10.32
   2   0  -4  253.35    7.17
  -2   0   4  605.14   11.08
   2   0  -4  282.02    6.04
   2   0   4  529.09    6.84
  -2   0  -4  257.85    7.06
  -2   0   5    2.51    1.87
   2   0   5   -1.49    0.96
  -2   0  -5    2.23    1.11
  -2   0   5   -1.27    1.67
   2   0  -5    0.84    1.76
  -2   0  -5   -1.87    1.57
   2   0  -5    0.46    1.16
   2   0   5   -0.46    0.92
  -2   0  -6 3782.92   33.59
   2   0  -6 3299.98   30.11
  -2   0  -6 3484.64   22.01
  -2   0   6 3674.94   32.72
   2   0   6 3643.45   22.24
   2   0   6 3880.31   25.35
   2   0   7   -1.58    1.42
  -2   0  -7   -2.28    2.27
  -2   0   7    2.40    1.87
   2   0  -7   -1.56    2.26
   2   0  -8  774.74   18.29
  -2   0   8  679.20   16.47
   3   0   0   17.99    2.02
   3   0   0   14.53    1.83
  -3   0   0   17.89    1.78
  -3   0   0   15.15    2.22
  -3   0   1    8.25    1.63
   3   0  -1    8.05    1.97
   3   0   1    2.89    0.86
  -3   0   1    4.58    1.66
   3   0  -1    8.51    2.16
   3   0   1    3.10    0.67
  -3   0  -1    6.78    1.18
  -3   0  -1    4.86    1.03
   3   0   1    3.48    0.94
  -3   0  -1    4.02    0.71
  -3   0  -2    4.84    0.84
   3   0   2    6.04    0.73
   3   0   2    4.95    1.14
   3   0  -2    7.81    1.69
   3   0   2    3.84    0.70
   3   0  -2   11.32    1.66
  -3   0  -2    4.46    0.84
  -3   0   2    7.90    2.23
  -3   0  -2    9.07    1.26
  -3   0  -3    2.51    0.90
  -3   0   3    0.39    1.44
   3   0   3    2.93    1.15
  -3   0  -3    0.67    0.74
  -3   0   3    3.48    1.42
   3   0  -3    3.09    1.33
   3   0   3    1.37    0.57
   3   0  -3    3.58    1.29
  -3   0  -3    4.82    1.58
   3   0  -4    5.48    1.74
  -3   0  -4    4.68    1.61
  -3   0   4   10.21    2.18
   3   0   4    2.38    0.79
  -3   0  -4   10.89    1.46
  -3   0   4    2.93    1.49
   3   0   4    6.25    1.67
   3   0  -4    3.65    1.32
  -3   0  -5    0.85    1.02
  -3   0   5   -2.41    1.77
   3   0  -5    1.80    1.80
   3   0  -5   -0.84    1.38
   3   0   5    1.55    0.98
  -3   0  -5    0.24    1.59
  -3   0   5    1.77    1.60
   3   0   5   -0.29    0.89
  -3   0  -6    2.03    2.07
   3   0   6   -0.26    0.98
   3   0   6    0.06    1.29
  -3   0   6    2.75    1.98
  -3   0  -7    2.62    2.46
   3   0   7    3.13    1.41
   3   0  -7    0.14    2.17
  -3   0   7    2.23    2.31
  -3   0   8    6.47    2.99
   4   0   0 9377.30   42.44
  -4   0   0 9153.89   41.21
  -4   0  -1    9.74    1.57
   4   0   1    9.43    1.30
  -4   0   1   21.92    3.33
   4   0   1    6.81    1.13
  -4   0  -1   16.30    1.90
   4   0  -1   11.91    2.51
  -4   0   1   16.46    2.38
  -4   0  -1    7.21    1.00
   4   0  -1   16.15    2.84
  -4   0  -2 6794.86   22.14
  -4   0  -2 6093.35   30.52
   4   0   2 6232.67   22.45
  -4   0   2 5882.53   38.58
  -4   0  -2 6531.90   25.88
  -4   0   2 6197.02   42.99
   4   0  -2 6245.72   37.32
   4   0   2 6505.03   31.49
   4   0  -2 6900.88   42.72
   4   0   2 6197.93   22.06
   4   0  -3    5.88    1.70
   4   0   3    2.94    1.32
   4   0  -3    2.22    1.49
  -4   0  -3    3.57    0.99
   4   0   3    2.39    0.72
  -4   0  -3    2.18    1.02
  -4   0   3    4.39    1.82
  -4   0   3   -0.38    1.87
  -4   0  -3   -1.92    1.25
   4   0  -4 3462.60   26.59
  -4   0  -4 3226.60   26.17
   4   0   4 3409.47   18.85
  -4   0   4 3132.40   30.05
   4   0  -4 3273.26   28.43
  -4   0  -4 3560.27   20.75
  -4   0   4 3485.46   35.34
  -4   0  -4 3327.81   20.20
  -4   0  -5    0.74    1.16
  -4   0   5    1.57    2.45
   4   0  -5   -3.46    1.92
  -4   0  -5   -0.26    1.92
   4   0   5   -0.69    0.80
   4   0   5    0.87    1.07
   4   0   6 1792.86   14.29
  -4   0   6 1803.73   27.06
   4   0   6 1928.28   18.23
   4   0  -6 2343.60   28.08
  -4   0  -6 2377.75   27.64
   4   0  -7    1.62    2.43
   4   0   7    0.02    1.06
  -4   0  -7   -1.04    2.15
  -4   0   7   -0.35    2.49
  -4   0   8   13.88    3.58
  -5   0   0    2.17    1.43
   5   0   0    3.09    1.74
   5   0   0    0.04    1.21
  -5   0   0    1.67    1.77
  -5   0   1    4.54    2.01
   5   0  -1    7.16    3.12
   5   0  -1    1.24    1.84
  -5   0   1    3.69    2.11
  -5   0  -1    1.54    1.27
   5   0   1    2.04    1.22
  -5   0  -1    4.86    1.57
   5   0   1    2.73    0.87
  -5   0  -1    3.61    1.12
  -5   0   2    6.90    2.64
   5   0   2    1.83    0.86
  -5   0  -2    4.96    1.04
   5   0   2   21.70    1.82
  -5   0  -2    7.13    1.39
  -5   0   2   -0.02    1.61
   5   0  -2    1.48    2.23
  -5   0  -2   25.03    2.56
   5   0  -2    3.09    2.01
   5   0   2    2.51    1.12
   5   0  -3    4.52    1.88
  -5   0  -3    1.34    0.79
   5   0   3    1.46    0.88
  -5   0  -3    2.64    1.22
   5   0  -3    4.13    2.12
  -5   0   3    1.42    2.11
  -5   0   3    2.77    1.89
   5   0   3    0.52    0.79
  -5   0  -3    3.67    1.62
   5   0   3    3.90    1.60
   5   0   4    3.75    1.14
  -5   0   4    3.69    2.21
  -5   0  -4    4.64    2.26
  -5   0  -4   -0.11    1.28
  -5   0  -4    1.93    1.16
   5   0  -4    1.39    1.89
   5   0  -5   -0.82    1.85
  -5   0  -5   -0.51    1.26
   5   0   5   -1.19    1.15
  -5   0  -5    1.44    1.53
  -5   0  -5   -2.23    2.03
  -5   0   5    1.66    2.40
  -5   0  -6    3.00    2.23
   5   0  -6    1.17    2.46
   5   0   6    1.11    0.89
  -5   0   7   -2.74    2.59
  -5   0  -7   -1.82    2.34
   5   0  -7   -1.07    2.60
   6   0   0 4410.19   34.48
  -6   0   0 4367.73   37.19
   6   0  -1    4.15    2.16
  -6   0  -1    0.94    1.14
  -6   0   1    1.68    1.87
  -6   0   1   -0.85    1.74
  -6   0  -1   -1.73    1.66
   6   0   1    1.09    1.11
   6   0  -1   -0.15    2.39
  -6   0  -1    2.91    1.83
   6   0   1    3.28    1.74
   6   0  -2 1814.69   27.03
  -6   0   2 2044.33   30.13
   6   0  -2 1330.30   22.93
   6   0   2 1573.76   14.44
  -6   0  -2 1262.96   15.70
  -6   0   2 1689.62   23.87
  -6   0  -2 1452.28   18.92
  -6   0  -2 1470.54   14.25
   6   0   2 1630.91   15.36
   6   0   3   -0.11    0.91
  -6   0   3    1.67    2.74
   6   0   3    0.93    1.60
  -6   0   3    0.33    2.22
  -6   0  -3    0.92    1.49
   6   0   3    0.28    0.94
   6   0  -3    2.04    2.59
   6   0  -3    1.00    2.16
  -6   0  -3    1.75    1.48
  -6   0  -3   -0.32    1.05
   6   0   4 2227.65   17.86
   6   0  -4 1465.11   22.83
  -6   0  -4 1489.44   20.93
   6   0  -4 1461.23   26.56
  -6   0  -4 1469.25   14.48
  -6   0   4 2397.99   33.76
  -6   0  -4 1447.52   16.80
  -6   0   5    4.07    3.42
   6   0   5   -1.70    1.27
  -6   0  -5   -0.83    1.28
   6   0  -5   -1.77    2.31
  -6   0  -5   -1.81    2.22
   6   0   6  926.00   10.53
  -6   0   6  924.74   21.71
  -6   0  -6  614.54   15.40
   6   0  -6  590.28   15.60
  -6   0   7   -1.01    3.10
   6   0  -7   -3.03    3.08
  -7   0   0    1.75    1.68
   7   0   0    0.07    2.19
  -7   0   0   -2.22    2.51
   7   0   1    1.31    1.63
   7   0  -1   -0.01    2.58
  -7   0  -1    0.78    2.10
  -7   0  -1    3.51    1.42
   7   0   1    1.66    1.61
  -7   0   1    2.36    2.38
  -7   0  -1    0.68    1.71
   7   0  -1    2.65    2.69
  -7   0   1   -0.44    1.78
  -7   0   2    2.06    2.71
  -7   0  -2    2.91    2.38
   7   0   2    3.01    1.31
   7   0   2    7.82    1.84
   7   0  -2   -0.17    2.42
  -7   0  -2    3.72    1.29
  -7   0   2    3.98    2.81
  -7   0  -2   -0.64    1.81
   7   0  -2   -1.73    3.67
  -7   0  -3    2.68    2.16
   7   0  -3    1.61    2.72
   7   0   3    2.02    1.31
  -7   0  -3   -0.33    1.70
  -7   0   3    4.18    3.78
  -7   0   3   -0.84    2.66
  -7   0  -3    1.44    1.25
   7   0   3   -0.61    1.24
  -7   0  -4    1.18    1.14
   7   0  -4    2.66    3.16
   7   0   4   -0.97    1.30
  -7   0   4    5.02    3.09
  -7   0  -4    6.08    2.49
   7   0   5   -0.57    1.48
  -7   0  -5   -0.98    2.23
  -7   0   5   -0.76    3.47
  -7   0  -5    2.47    1.50
   7   0  -5    1.09    2.53
   7   0  -5   -0.65    2.87
  -7   0   6   -1.06    3.20
  -7   0  -6    4.83    1.88
   7   0  -6   -1.88    3.76
   7   0  -6    3.32    2.72
  -7   0  -6   -0.87    2.52
   7   0  -7    2.67    2.48
   7   0  -7    1.37    4.08
  -8   0   0 5652.50   42.72
   8   0   0 5772.70   41.98
   8   0  -1    0.71    2.13
  -8   0  -1    0.17    1.80
  -8   0  -1    1.48    2.30
   8   0   1   -0.11    1.98
   8   0  -1    3.80    3.19
  -8   0  -1   -0.04    2.14
  -8   0   1   -2.32    2.18
   8   0   1    1.67    1.69
  -8   0   1    2.61    2.36
  -8   0  -2 3691.14   37.22
  -8   0  -2 3753.25   27.99
  -8   0   2 3756.48   40.10
   8   0  -2 3901.57   43.81
  -8   0   2 3971.90   40.32
   8   0  -3    2.24    2.89
  -8   0  -3    1.88    2.47
  -8   0   3    0.50    2.95
   8   0   3    0.55    1.34
   8   0   3    0.51    1.37
  -8   0  -3    1.54    1.39
  -8   0  -4 1745.92   17.35
   8   0   4 1855.40   17.73
   8   0   4 1858.69   19.84
  -8   0  -4 1810.59   26.37
   8   0  -4 1705.98   29.54
  -8   0  -5    3.46    3.36
   8   0  -5   -1.84    3.08
  -8   0   5   -0.69    3.33
  -8   0  -5   -0.59    1.68
   8   0  -6 1107.10   25.47
  -8   0   6 1016.68   25.72
  -9   0   0    2.34    2.67
  -9   0   0    1.10    2.29
   9   0   0    0.01    2.40
  -9   0   1   -1.28    2.41
  -9   0  -1    0.77    1.85
   9   0   1    2.74    2.38
  -9   0  -1   -0.20    2.39
   9   0  -1    0.16    3.02
   9   0   2    1.52    1.88
  -9   0   2   11.22    3.43
   9   0   2    4.10    2.14
  -9   0  -2    8.43    3.34
  -9   0  -2    1.18    1.72
   9   0  -2    3.58    3.47
  -9   0  -3   -2.12    2.42
  -9   0   3    3.57    3.38
   9   0   3   -0.78    1.80
   9   0  -3    5.07    3.34
  -9   0  -3   -0.43    1.47
  -9   0  -4    1.87    1.48
  -9   0  -4    5.55    2.85
  -9   0   4    8.71    3.67
   9   0  -4    2.87    3.77
   9   0  -5    4.05    4.08
  -9   0  -5    0.49    1.67
  -9   0   5   -1.88    3.67
  -9   0  -5    3.01    2.84
  10   0   0  250.43   10.27
 -10   0   0  266.49   10.74
  10   0   1    2.34    2.36
 -10   0  -1   -1.47    2.11
 -10   0   1   -0.32    2.33
  10   0  -1    3.13    3.11
 -10   0  -1    0.51    2.57
 -10   0  -2  606.78   13.54
 -10   0  -2  577.25   17.21
 -10   0   3   -1.02    3.12
 -10   0  -3   -1.50    1.56
  10   0   3    0.15    1.64
 -10   0  -3    0.39    2.71
  10   0  -3   -2.34    3.31
 -10   0  -4   24.74    4.31
 -10   0  -4   25.42    2.87
  10   0  -4   28.02    4.97
 -11   0   0   -0.92    2.77
  11   0   0   -2.08    2.78
 -11   0   0    1.09    2.88
 -11   0  -1   -2.36    2.90
  11   0  -1    3.54    3.25
 -11   0   1    0.51    3.28
 -11   0  -1    2.72    2.62
  11   0   1   -0.27    2.52
 -11   0   1    2.73    3.11
 -11   0  -2    4.53    2.25
 -11   0   2    9.05    3.91
  11   0  -2    4.91    3.69
 -11   0  -2   -2.35    2.90
  11   0   2    2.20    2.29
  11   0   3    0.39    1.92
  11   0  -3    1.45    3.48
 -11   0   3   -2.45    3.56
 -11   0  -3   -3.16    3.14
 -11   0  -3    1.43    1.66
 -11   0  -4    0.89    2.15
  11   0   4    1.43    1.91
  12   0   0 4691.91   47.05
 -12   0   0 4549.88   52.34
 -12   0   1    2.47    3.33
 -12   0  -1   -3.29    3.54
 -12   0   1   -4.04    3.36
  12   0   1    3.05    3.05
 -12   0  -1   -2.63    2.90
  12   0  -1   -4.69    3.94
 -12   0  -2  206.70   11.71
 -12   0   2  263.48   11.82
  12   0   2  211.43    8.93
 -12   0  -2  244.67   10.23
  12   0   3    1.73    2.67
 -12   0  -3    0.72    2.02
 -13   0   0   -1.60    3.19
 -13   0  -1    2.07    2.70
 -13   0  -2   -2.31    3.09
   0  -1   0    1.86    0.33
   0   1   0   -0.09    0.07
   0  -1   1  617.45    5.52
   0  -1   1  624.07    5.18
   0   1   1  637.64    4.53
   0   1  -1  556.55    5.76
   0  -1  -1  468.67    3.95
   0  -1  -1  514.15    4.07
   0   1  -1  502.75    4.80
   0  -1  -2    5.77    0.59
   0   1   2    7.59    0.88
   0  -1   2    7.82    0.74
   0   1  -2   11.18    1.20
   0   1   2    8.56    0.95
   0  -1   2   10.30    1.12
   0  -1  -2   10.46    0.96
   0  -1   2   12.63    1.39
   0  -1  -3  791.80    6.90
   0  -1   3 1052.66   12.47
   0   1   3  884.66    9.63
   0   1   3 1080.11   10.36
   0  -1   3 1005.69   10.45
   0  -1  -3  731.79    9.00
   0   1  -3  702.39    9.76
   0  -1   3 1094.25    9.01
   0  -1   4    0.15    0.76
   0   1   4    2.74    1.02
   0   1   4    6.33    2.02
   0  -1   4    4.97    1.28
   0   1  -4    4.76    1.40
   0  -1   4    4.65    1.56
   0  -1  -4    3.02    1.19
   0   1   4    3.50    1.27
   0  -1   5 2450.05   21.44
   0  -1   5 2251.54   23.68
   0   1   5 2489.26   24.37
   0  -1   5 2332.41   17.34
   0   1   5 2428.32   21.68
   0  -1  -5 1913.81   20.05
   0   1   5 2303.13   18.57
   0   1  -5 2040.60   22.67
   0   1  -6   -1.24    1.71
   0   1   6   -0.32    1.59
   0  -1   6   -1.60    1.34
   0   1   6   -2.42    1.76
   0  -1  -6    2.53    2.03
   0  -1   7  812.13   13.77
   0  -1  -7 1046.03   18.09
   0   1   7  754.87   13.92
   0   1  -7 1061.23   18.89
   0  -1  -8   -0.80    2.50
   0  -1   8    0.99    2.36
   1   1   0    9.48    0.53
  -1  -1   0    8.18    0.54
   1   1   0    2.00    0.28
  -1   1   0    0.45    0.28
  -1   1   0   -0.18    0.13
   1  -1   0    9.13    0.60
   1  -1   0    9.85    0.51
  -1  -1   0    8.60    0.51
  -1  -1  -1  826.60    5.18
  -1  -1  -1 1038.82    7.23
   1  -1   1  867.98    6.75
  -1   1  -1 1087.38    8.17
   1  -1  -1  984.35    6.66
  -1   1  -1  921.73    4.18
   1   1  -1  919.06    8.86
   1  -1   1  909.71    3.52
  -1   1   1  959.71    6.52
  -1   1   1  877.27   11.40
  -1   1  -1  937.76    5.96
   1  -1   1  895.50    5.92
   1  -1  -1  890.15   10.30
   1   1  -1  770.37    5.94
  -1  -1   1  876.29    5.92
   1   1   1 1009.55    7.42
  -1  -1   1  950.77    9.28
   1   1   2    5.44    0.93
   1   1   2    4.01    0.51
   1   1   2    4.87    0.58
  -1  -1   2    2.76    1.01
  -1   1   2    8.23    1.59
  -1   1  -2    6.42    0.85
  -1   1  -2    2.36    0.87
   1  -1  -2    4.74    0.86
  -1  -1  -2    4.86    0.86
   1  -1   2    2.24    0.62
  -1  -1   2    4.82    0.74
   1   1  -2    6.03    1.13
   1  -1   2    4.29    0.95
   1  -1  -2    6.30    0.96
   1   1  -2    4.33    0.78
  -1   1   2    6.99    0.93
  -1   1  -2    2.30    0.40
  -1  -1  -3 2795.22   18.36
   1   1   3 2626.47   12.64
   1   1   3 2835.75   19.37
   1  -1   3 2781.19   16.30
   1   1  -3 2678.21   15.30
   1  -1  -3 2640.53   14.35
  -1   1   3 2520.49   17.92
   1  -1   3 2648.71   19.07
  -1  -1   3 2474.05   19.59
   1   1  -3 2550.33   19.07
  -1  -1   3 2688.52   15.96
  -1   1   3 2790.37   22.20
   1  -1  -3 2618.53   18.30
   1   1   3 2700.25   13.35
  -1   1  -3 2706.78   18.99
   1  -1   3 2771.30   13.10
   1   1  -4    1.90    1.34
  -1  -1   4    2.05    1.14
   1  -1   4    3.61    1.72
  -1   1   4    0.51    1.28
  -1  -1   4   -0.24    1.09
   1  -1   4   -0.05    0.83
   1   1   4    0.13    0.79
   1  -1   4    1.47    1.05
  -1  -1   4    2.90    1.64
   1   1   4    0.77    0.82
   1  -1  -4    0.87    1.15
  -1   1   4    4.38    1.52
   1  -1  -4    0.66    0.78
  -1   1  -4    1.18    1.28
   1   1   4   -0.09    1.10
  -1  -1  -4    0.35    1.02
  -1  -1   5 1722.11   18.78
  -1  -1   5 1683.75   16.27
   1   1   5 1729.60   15.32
  -1   1   5 1675.85   17.53
   1  -1   5 1775.00   17.04
   1   1  -5 1900.30   21.11
  -1   1  -5 1879.81   20.44
  -1  -1   5 1701.49   21.44
   1   1   5 1813.81   21.14
  -1  -1  -5 1895.79   19.77
   1  -1   5 1770.57   13.77
   1  -1  -5 1760.73   18.98
  -1   1   5 1840.77   21.20
  -1   1   5 1780.14   20.76
   1   1   5 1732.26   14.81
  -1   1   6   -1.06    1.50
   1   1  -6    0.07    1.80
   1   1   6    0.77    1.28
  -1   1  -6   -1.83    1.97
  -1   1   6    0.39    1.65
   1  -1  -6   -1.82    1.50
  -1  -1  -6    0.93    1.60
   1   1   6   -0.61    1.53
  -1  -1   6    1.76    1.40
   1  -1   6   -0.97    1.07
  -1  -1   7  556.97   12.22
   1   1  -7  672.26   15.49
   1  -1  -7  651.75   14.84
   1   1   7  571.71   12.16
  -1   1   7  551.94   13.60
  -1   1  -7  674.43   16.07
  -1  -1  -7  646.75   14.81
   1  -1   7  567.25   10.78
   1  -1  -8    3.61    2.73
  -1  -1   8   -1.85    2.03
   1  -1   8   -1.00    1.81
  -1   1   8    1.24    2.65
  -1  -1  -8    2.92    2.84
   2   1   0    3.35    0.77
  -2   1   0    3.26    0.71
   2  -1   0    2.65    0.60
  -2  -1   0    6.06    1.00
   2  -1   0    5.14    1.46
   2   1   0    5.18    1.03
  -2  -1   0    0.92    0.67
  -2   1   0    4.83    0.80
  -2  -1   1 4184.63   21.13
  -2  -1   1 4224.97   24.63
   2  -1  -1 3990.97   26.91
   2   1   1 4219.01   19.63
   2   1   1 4171.13   12.57
  -2  -1  -1 4488.52   14.20
   2   1  -1 4072.24   25.34
   2  -1   1 4036.95   16.89
  -2  -1  -1 4686.25   11.06
   2   1   1 4175.13   13.36
  -2   1   1 4371.88   30.08
  -2   1   1 3964.93   20.17
   2  -1   1 4024.57   13.09
  -2  -1  -1 4368.35   18.93
   2   1  -1 4225.57   23.92
   2  -1   1 4146.88   14.52
   2   1  -1 4196.63   19.04
  -2   1  -1 4473.09   17.81
   2  -1  -1 3839.65   19.22
  -2   1  -1 4399.47   14.45
  -2   1  -1 4176.96   15.68
   2  -1  -2    3.36    1.20
  -2  -1   2    4.21    1.29
  -2  -1   2    2.94    1.05
   2  -1  -2    4.49    1.11
  -2   1  -2    1.74    0.73
   2  -1   2    0.91    0.49
   2   1  -2    2.97    1.15
  -2   1   2    5.25    1.86
   2   1   2    2.87    0.99
  -2   1  -2    1.93    0.51
   2   1  -2    2.28    0.76
  -2  -1  -2    2.06    0.60
  -2   1   2    6.77    1.09
   2   1   2    2.30    0.46
  -2  -1  -2    3.24    0.55
  -2  -1  -2    4.93    1.03
   2  -1   2    1.56    0.76
  -2   1  -2    2.96    0.65
   2   1   3 3760.36   14.68
  -2   1   3 3541.17   22.39
   2  -1   3 3873.18   24.25
   2   1  -3 3776.46   25.55
  -2   1  -3 3624.98   18.58
  -2  -1   3 4019.78   28.52
  -2   1  -3 3869.94   14.31
  -2  -1  -3 3417.00   19.75
  -2  -1  -3 3708.10   15.46
  -2   1   3 3715.10   30.66
   2   1   3 3697.67   22.82
  -2   1  -3 3908.03   24.32
   2  -1   3 3707.27   18.22
   2  -1  -3 3494.90   21.22
   2  -1  -3 3580.11   20.85
  -2  -1   3 3539.44   21.87
   2   1  -3 3837.88   21.07
  -2  -1   4    2.07    1.31
  -2  -1  -4    1.65    1.44
   2   1  -4    0.85    0.93
   2  -1   4   -0.69    0.69
   2  -1   4    0.35    0.83
   2   1   4    0.19    0.71
   2  -1  -4    0.09    0.99
  -2  -1   4    1.03    1.37
  -2   1   4    1.46    1.16
  -2   1  -4    0.32    0.69
  -2   1  -4   -0.09    1.20
   2   1   4    0.49    1.10
   2   1   4    0.64    0.61
   2  -1  -4   -0.87    1.19
   2   1  -4    2.80    1.46
   2  -1   4    0.83    1.25
  -2   1   4   -0.66    1.83
  -2  -1  -4    0.17    0.75
  -2   1  -5 1564.37   11.91
   2  -1   5 1178.72   11.38
   2  -1  -5 1521.66   18.43
   2  -1   5 1103.68   12.64
   2   1   5 1115.64   10.90
   2   1   5 1067.67   15.70
  -2  -1   5 1109.66   16.28
   2   1  -5 1476.21   19.10
   2  -1  -5 1483.43   13.90
  -2   1  -5 1394.83   17.41
  -2  -1  -5 1565.15   13.53
  -2  -1   5 1177.45   16.28
  -2  -1  -5 1500.41   17.54
  -2   1   5 1130.50   16.97
   2   1   5 1047.75   10.35
  -2   1   5 1169.78   18.74
  -2   1  -6   -1.36    1.76
  -2   1   6   -0.77    1.89
  -2   1  -6    3.21    1.26
   2  -1  -6    2.32    1.71
  -2  -1  -6    0.64    1.83
   2  -1   6    1.41    1.04
   2   1   6    2.35    1.15
   2   1   6   -1.23    1.13
  -2  -1   6    1.42    1.94
   2   1  -6    2.33    1.92
   2   1   7  109.52    5.20
   2  -1  -7   68.34    5.01
   2  -1   7  117.26    4.83
  -2   1  -7   75.23    5.60
  -2   1   7  145.49    7.73
  -2  -1   7  100.02    5.53
  -2  -1  -7   76.96    5.31
   2   1  -7   81.83    5.83
   2  -1  -8   -1.72    2.53
   2  -1   8   -1.78    1.73
  -2  -1   8    1.69    2.44
  -2   1   8    2.12    2.68
   3  -1   0   15.67    1.40
  -3  -1   0   26.32    2.40
  -3  -1   0   13.70    1.66
   3  -1   0   22.42    2.71
  -3   1   0   23.34    1.87
   3   1   0   26.71    2.79
  -3   1   0   21.16    1.71
   3   1   0   18.15    1.85
   3  -1  -1 2706.81   25.14
  -3   1   1 2655.08   24.09
  -3   1  -1 2695.75   18.17
   3   1  -1 2769.15   22.52
   3  -1   1 2633.51   14.47
   3   1  -1 2906.74   26.82
   3   1   1 2900.55   15.87
  -3  -1   1 2756.95   23.33
   3  -1   1 2922.54   16.82
  -3   1  -1 2725.98   14.04
  -3  -1   1 2564.52   21.20
  -3   1  -1 2704.96   16.68
   3  -1   1 2773.15   14.14
  -3  -1  -1 2684.67   18.62
  -3   1   1 2559.12   19.95
  -3  -1  -1 2576.09   14.08
  -3  -1  -1 2736.68   12.70
  -3  -1   1 2714.52   25.76
   3   1   1 2745.80   13.54
   3   1  -2   10.45    1.82
   3  -1  -2    4.76    1.48
   3  -1   2    3.74    0.74
   3   1   2    8.66    1.32
   3  -1   2    7.85    1.27
  -3  -1  -2    8.26    0.79
  -3  -1  -2    8.68    1.40
  -3  -1  -2    3.57    0.76
  -3  -1   2   11.07    2.02
   3   1  -2    5.67    1.26
   3   1   2    4.76    0.82
   3  -1  -2   12.64    1.74
  -3   1  -2    8.35    1.05
  -3   1  -2    9.15    1.41
   3   1  -2   15.54    2.62
   3  -1   2    3.73    0.62
  -3   1  -2    5.00    0.93
  -3   1   2    7.39    1.46
  -3  -1   2   11.05    1.88
   3   1   2    5.70    0.66
  -3   1   2    8.94    2.17
   3   1   3 2943.52   13.31
  -3   1  -3 2912.90   14.61
  -3  -1   3 2879.05   24.20
   3   1  -3 2979.71   24.78
   3   1   3 3296.19   24.95
  -3   1   3 2725.07   28.97
  -3  -1  -3 2972.53   15.45
  -3  -1  -3 2974.30   14.25
  -3  -1   3 2774.15   25.64
   3  -1  -3 2899.41   22.45
   3  -1   3 2682.32   15.25
  -3  -1  -3 3049.89   21.89
  -3   1   3 2762.20   22.68
   3  -1   3 2863.49   21.34
  -3   1  -3 2914.06   17.01
   3   1  -3 2789.95   19.90
  -3   1  -3 2764.84   20.75
   3  -1  -3 2727.10   22.41
  -3   1  -4   -0.95    0.84
   3  -1   4    1.80    1.08
   3   1  -4    0.20    1.79
  -3  -1  -4   -0.45    1.38
   3   1   4    0.47    1.30
   3  -1  -4    1.33    1.06
  -3   1  -4    0.62    1.29
   3   1  -4    0.26    1.09
   3   1   4    0.18    0.59
  -3   1   4   -0.39    1.30
  -3  -1   4    0.74    1.66
   3  -1  -4   -1.81    1.42
  -3   1   4   -0.78    2.23
  -3   1  -4   -0.65    1.06
   3   1   4    2.89    0.85
  -3  -1   4    3.46    1.83
   3  -1   4   -0.37    0.81
  -3  -1  -4   -0.56    0.85
  -3   1  -5 1172.59   17.45
   3   1   5 1148.15   10.74
  -3  -1  -5 1193.00   12.39
   3  -1  -5 1182.81   16.87
  -3  -1   5 1099.60   16.47
   3   1   5 1187.50   10.34
   3  -1  -5 1147.23   13.81
   3   1  -5 1207.05   18.35
   3  -1   5 1177.57   12.98
  -3   1   5 1156.71   17.99
   3  -1   5 1215.83   11.10
  -3   1  -5 1221.78   11.51
  -3  -1  -5 1197.33   16.87
   3  -1  -6    0.75    1.70
   3   1  -6    3.99    2.22
   3   1   6   -1.01    1.00
  -3   1   6    1.52    2.51
  -3   1  -6    0.27    1.14
   3  -1   6   -1.36    1.10
  -3  -1   6   -0.30    2.04
  -3   1  -6    1.00    1.78
  -3  -1  -6    2.26    1.61
   3   1   6    0.41    0.96
  -3   1  -7  804.88   16.87
   3  -1   7  628.25    9.71
  -3  -1  -7  835.42   17.19
   3   1   7  624.15   10.42
  -3   1   7  661.12   16.44
  -3  -1   7  597.84   13.85
   3   1  -7  885.80   18.82
   3  -1  -7  842.84   17.21
  -3   1   8   -0.29    2.40
  -3  -1   8   -0.63    2.42
   3  -1  -8    0.00    1.78
   4  -1   0    2.67    0.96
   4   1   0    2.67    1.67
   4  -1   0    3.40    1.71
   4   1   0    1.73    1.21
  -4  -1   0    0.38    1.32
  -4   1   0    1.64    1.17
  -4  -1   0    0.46    1.46
   4  -1   1  805.33    8.52
  -4   1  -1  567.39    7.57
  -4  -1  -1  579.69    8.54
   4   1   1  784.21    8.71
   4  -1   1  849.63   10.59
  -4  -1  -1  615.50   10.74
  -4   1  -1  727.37   11.03
  -4  -1   1  865.21   16.20
  -4  -1   1  899.61   15.59
   4   1  -1  718.60   13.70
  -4   1   1  810.09   14.56
  -4   1   1  945.76   14.29
   4  -1  -1  664.11   13.19
   4  -1   1  827.53   10.25
   4  -1  -1  607.26   13.41
  -4  -1  -1  645.69    8.20
  -4  -1   1  802.04   13.69
   4   1   1  867.40   11.01
   4   1  -1  556.76   12.71
  -4   1  -1  577.39   10.05
  -4  -1   2    0.52    1.59
   4   1   2    0.97    0.78
   4  -1   2    1.66    0.77
  -4   1  -2   -0.05    0.63
   4   1  -2    3.69    2.04
   4   1   2    0.76    1.07
  -4  -1  -2    0.10    0.80
   4  -1  -2    0.54    1.65
   4   1  -2    2.02    1.76
  -4  -1  -2    2.64    0.69
  -4  -1  -2    3.33    1.27
  -4  -1   2    2.66    1.82
   4  -1   2    0.11    0.85
  -4   1  -2    1.23    0.87
  -4   1   2    1.23    1.24
  -4   1   2    0.29    2.05
   4  -1   2    2.35    0.81
  -4   1  -2    1.11    0.99
   4   1   2    0.73    0.53
   4   1  -2    1.20    1.25
   4  -1  -2    2.28    1.37
  -4  -1  -3  280.68    7.14
   4  -1   3  659.38   12.17
  -4   1   3  505.99   10.58
   4  -1   3  470.68    6.91
  -4  -1   3  521.67   12.38
  -4   1  -3  293.78    5.72
   4   1  -3  285.30    8.63
   4   1   3  451.73    9.10
  -4  -1  -3  293.41    4.67
  -4   1  -3  284.24    5.50
   4  -1   3  486.52    5.99
   4  -1  -3  343.84   10.34
  -4  -1  -3  282.26    5.59
   4   1  -3  311.60    7.71
  -4   1  -3  310.01    7.69
   4   1   3  489.83    6.03
  -4   1   3  523.13   14.56
   4  -1  -3  292.10    8.06
  -4  -1   3  514.77   11.45
  -4   1   4    1.94    1.98
   4   1  -4    2.42    1.54
   4   1  -4   -1.03    1.71
  -4   1   4   -2.50    2.25
   4  -1   4    1.64    0.98
   4  -1  -4    0.87    1.67
  -4  -1  -4   -1.12    1.00
  -4  -1  -4    1.23    0.93
  -4  -1   4    5.12    2.59
  -4   1  -4    1.47    1.71
   4   1   4   -0.41    1.28
  -4  -1  -4    0.93    1.57
  -4  -1   4    1.83    1.90
   4  -1  -4    0.17    1.38
   4  -1   4   -0.37    1.31
  -4   1  -4   -0.53    1.03
   4   1   4    0.30    0.73
  -4   1  -4    0.75    1.00
   4  -1  -5 1812.69   22.77
  -4  -1  -5 1810.14   21.70
   4  -1   5 2227.48   18.48
  -4  -1  -5 1882.61   17.03
  -4   1   5 2101.23   25.62
  -4   1  -5 1806.60   22.14
  -4   1  -5 1730.70   17.72
  -4   1   5 1994.83   28.36
  -4  -1   5 2017.22   24.46
   4   1  -5 1828.47   24.14
  -4   1  -5 1882.04   16.25
   4   1   5 2510.42   15.39
   4   1   5 2256.61   15.83
   4  -1  -6   -0.81    1.94
  -4  -1  -6   -1.71    2.15
   4   1   6   -1.41    1.00
  -4   1   6    1.04    2.35
  -4   1  -6   -1.37    1.60
  -4   1  -6    0.04    1.79
   4   1  -6   -0.98    1.98
   4  -1   6    1.27    1.00
  -4  -1   6    2.25    2.26
   4   1   6   -0.37    1.10
  -4  -1   7  641.44   16.03
  -4   1   7  622.89   16.99
  -4   1  -7  797.03   17.70
   4  -1   7  687.01   10.38
  -4  -1  -7  763.04   16.43
   4   1  -7  801.18   18.22
   4  -1  -7  841.45   17.93
  -4   1   8   -2.21    3.17
   5   1   0    5.04    1.65
   5  -1   0    1.43    0.93
  -5   1   0    4.69    1.76
  -5   1   0    1.74    1.06
  -5  -1   0    4.17    2.15
   5  -1   0    0.02    1.89
  -5  -1   0    5.08    1.74
   5   1   0    5.46    1.83
  -5  -1  -1  440.02    8.34
  -5   1  -1  531.28    8.67
  -5  -1   1  533.72   12.87
  -5   1   1  525.58   11.38
   5   1  -1  685.34   15.38
  -5   1  -1  545.09   10.51
  -5  -1  -1  446.83   10.76
  -5  -1   1  506.69   12.36
   5   1  -1  529.13   12.58
   5   1   1  474.20    9.34
   5  -1  -1  559.68   12.63
  -5  -1  -1  523.22    8.62
   5  -1   1  441.01    8.86
   5   1   1  514.58    8.60
   5  -1  -1  497.15   12.94
  -5  -1   1  451.06   12.88
  -5   1  -1  479.63   10.67
  -5   1   1  531.57   12.43
   5  -1   1  452.89    7.67
  -5   1   2   -0.90    1.47
  -5  -1  -2    2.34    1.62
   5  -1  -2    1.47    1.98
   5   1  -2    1.69    1.78
   5  -1   2    2.57    1.02
   5   1   2    0.39    0.77
   5   1  -2    2.81    2.55
  -5   1   2    0.21    2.19
   5  -1   2    0.90    0.83
  -5   1  -2    1.44    1.11
  -5   1  -2    2.44    1.06
  -5  -1   2    5.24    2.05
  -5   1  -2    2.95    1.36
   5  -1   2    0.38    1.11
  -5  -1  -2    1.12    0.80
   5   1   2   -0.05    0.93
  -5  -1   2    2.82    2.00
  -5  -1  -2    0.46    1.01
  -5  -1  -3 1683.28   12.08
   5   1   3 1579.38   12.75
  -5  -1  -3 1705.16   15.08
   5  -1   3 1603.65   17.28
   5  -1   3 1564.33   11.40
   5   1   3 1600.41   12.01
  -5  -1   3 1955.01   27.39
   5   1   3 1764.95   20.48
  -5   1  -3 1605.21   15.69
   5  -1   3 1802.24   15.18
  -5   1   3 1961.14   30.36
   5   1  -3 1534.06   23.98
  -5   1  -3 1640.05   14.11
  -5  -1  -3 1706.42   19.69
   5   1  -3 1884.13   21.53
  -5   1   3 1550.95   20.98
   5  -1  -3 1765.58   25.18
   5   1  -3 1608.85   21.93
   5  -1  -3 1534.28   20.02
  -5  -1   3 1482.75   21.55
  -5   1  -3 1735.71   19.49
  -5   1  -4    1.42    1.41
  -5  -1   4   -0.31    2.20
   5  -1  -4    1.31    1.59
  -5  -1  -4    1.40    1.02
   5   1  -4   -2.35    2.23
  -5  -1   4    0.80    2.28
   5   1  -4   -1.68    2.98
   5  -1   4    0.35    0.99
  -5  -1  -4   -0.17    1.50
  -5   1   4    3.63    2.07
  -5   1  -4   -0.71    1.19
  -5   1  -4    0.29    1.57
  -5  -1  -4    3.57    1.49
  -5   1   4   -1.73    2.72
   5   1   4   -0.94    0.90
   5  -1  -4    0.30    1.83
  -5   1  -5 1379.48   15.71
   5  -1  -5 1341.70   20.49
  -5   1   5 1291.51   25.30
   5   1  -5 1258.63   20.72
  -5  -1   5 1249.96   22.12
  -5   1  -5 1261.78   15.11
  -5   1  -5 1281.91   19.14
  -5  -1  -5 1355.90   19.96
   5  -1   5 1202.33   13.87
   5   1   5 1246.04   12.44
   5  -1   6   -0.16    1.13
  -5   1  -6   -0.36    2.09
  -5  -1  -6    0.80    2.06
   5  -1  -6   -0.76    2.65
   5   1  -6    3.63    2.86
   5   1   6    1.20    1.02
  -5  -1   6   -0.52    2.43
  -5   1   6   -1.39    3.24
  -5  -1  -7  448.54   13.12
   5  -1   7  445.80    8.30
  -5  -1   7  441.51   15.28
  -5   1  -7  420.56   12.99
  -5   1   7  423.06   14.87
  -6  -1   0    1.73    2.16
  -6  -1   0   -1.51    1.72
   6  -1   0   -0.13    2.08
  -6   1   0   -1.44    1.53
  -6   1   0    0.95    1.54
   6   1   0   -1.12    1.95
   6  -1   0    2.30    1.62
   6   1   0   -0.84    1.81
  -6   1   1 3118.92   30.06
   6  -1   1 2585.28   20.02
   6  -1  -1 3146.22   30.52
   6   1   1 2877.95   22.43
   6   1   1 3086.34   26.95
   6  -1  -1 2858.49   32.69
  -6  -1  -1 3012.58   31.01
  -6  -1   1 3495.74   35.36
   6  -1   1 2679.33   23.37
   6   1  -1 3444.74   33.40
  -6   1  -1 3289.45   26.00
  -6  -1   1 3186.29   35.85
  -6  -1  -1 3066.28   25.72
   6   1  -1 2914.55   30.60
  -6   1  -1 2975.08   29.06
  -6  -1  -1 3098.64   24.16
  -6  -1   1 3404.08   35.10
  -6   1   1 3418.63   34.58
  -6   1  -1 2834.34   25.88
  -6  -1  -2    0.31    1.36
   6   1  -2    2.34    2.19
   6  -1  -2    1.58    2.09
   6   1   2    0.65    1.20
  -6   1  -2    1.55    1.82
   6   1  -2    2.63    2.62
   6  -1   2    3.23    1.54
  -6  -1   2    1.48    2.16
  -6   1   2    5.70    3.09
  -6   1  -2    2.69    1.68
  -6   1   2    5.58    2.08
   6  -1   2    1.77    1.34
  -6  -1   2    0.18    2.18
  -6  -1  -2    0.43    0.95
   6  -1   2    3.23    1.03
  -6  -1  -2    7.74    2.38
   6   1   2    1.64    0.91
  -6   1  -2    0.19    1.04
   6  -1  -2    2.68    2.40
  -6  -1   3 1870.12   27.27
   6  -1   3 1901.11   14.70
   6   1   3 1817.43   15.03
  -6   1  -3 1871.65   18.86
   6  -1  -3 2252.17   29.48
  -6  -1   3 1961.54   27.84
  -6  -1  -3 2059.22   14.59
  -6  -1  -3 2011.78   22.45
  -6   1   3 1848.92   25.25
  -6   1  -3 2033.99   22.25
   6  -1   3 2091.59   18.21
  -6  -1  -3 2049.13   18.78
   6   1   3 1934.65   16.01
  -6   1  -3 2149.31   17.62
   6   1   3 1948.47   22.63
   6  -1   3 1953.16   21.34
   6   1  -3 2043.50   25.70
   6   1  -3 1909.13   28.11
  -6   1  -4    0.00    1.24
  -6   1   4   -1.64    2.03
  -6   1   4   -1.28    3.00
   6   1  -4    0.01    2.33
  -6  -1  -4    1.64    1.66
   6   1  -4   -0.94    2.75
  -6   1  -4    1.43    1.65
  -6  -1  -4    2.54    1.15
  -6  -1   4    3.91    2.33
   6  -1  -4    1.50    2.26
   6   1   4    0.23    0.95
   6  -1   4   -0.17    1.27
  -6   1  -4    2.61    2.04
  -6   1  -5 1276.49   17.35
  -6   1   5 1050.22   24.21
   6   1   5  981.63   12.43
  -6   1  -5 1283.38   21.09
  -6  -1   5  907.82   19.53
  -6   1  -5 1188.26   15.18
   6   1  -5 1187.16   21.37
   6   1  -5 1119.10   22.78
   6  -1   5 1059.02   14.85
  -6  -1  -5 1224.12   13.96
   6  -1  -5 1247.82   21.05
  -6  -1  -5 1173.41   19.28
  -6   1  -6   -1.61    2.34
  -6   1   6    3.45    3.55
   6   1  -6    0.61    3.10
  -6   1  -6    1.05    1.73
  -6  -1  -6   -0.32    2.20
  -6  -1   6    1.99    2.48
   6   1   6   -1.13    1.12
   6   1  -6    0.48    2.43
   6  -1  -6    0.47    2.32
   6   1  -7   67.28    7.33
   6   1  -7   63.72    6.39
   6  -1  -7   62.77    5.75
   7   1   0   -2.60    2.25
   7  -1   0    1.05    1.67
  -7  -1   0    1.56    2.09
  -7   1   0    0.30    1.85
  -7  -1   0    4.78    2.21
   7  -1   0    1.38    2.50
   7   1   0    2.96    2.58
  -7   1   0    1.35    1.80
  -7  -1   1  266.08   10.52
  -7   1  -1  198.35    8.65
   7  -1  -1  260.56   10.91
  -7  -1  -1  227.35    7.93
   7   1   1  237.89    7.20
   7  -1  -1  267.27    9.38
  -7  -1   1  233.51    9.11
  -7   1  -1  241.99    8.60
   7   1   1  240.86    7.87
   7   1  -1  323.55   10.89
   7  -1   1  222.24    7.00
   7   1  -1  257.01    9.43
  -7   1   1  267.10    9.44
  -7  -1  -1  227.16    9.21
  -7   1   1  254.63   10.07
   7  -1   1  208.76    7.26
  -7   1  -1  273.34    8.52
  -7  -1  -1  247.65    7.80
   7   1   2    2.11    1.65
   7  -1  -2    0.67    2.94
  -7  -1   2    1.65    2.64
  -7  -1  -2   -0.67    1.20
   7   1  -2    2.51    2.48
   7  -1   2    2.91    1.37
  -7   1  -2    0.98    1.71
  -7  -1   2    0.69    2.59
   7   1  -2   -3.98    3.36
  -7   1   2    2.24    2.74
  -7  -1  -2    5.69    3.12
  -7   1  -2   -0.99    1.27
  -7  -1  -2    0.79    1.51
   7  -1   2    2.21    1.56
   7   1   2   -0.03    1.41
  -7   1  -2    0.37    2.06
  -7   1   2    2.94    2.44
   7  -1  -2   -0.31    2.35
  -7  -1   3 1124.83   23.93
  -7   1  -3  890.54   15.98
   7   1   3  929.00   11.57
  -7   1  -3  936.40   16.17
  -7   1   3  966.28   19.49
  -7  -1  -3  912.03   16.76
   7   1   3  892.89   12.19
   7   1  -3  951.53   21.02
  -7  -1  -3  948.60   11.20
   7  -1   3 1001.55   12.11
  -7   1   3 1178.99   23.26
  -7   1  -3  980.08   13.00
   7  -1   3  963.96   12.82
   7  -1  -3  872.28   20.28
   7  -1  -4    1.98    3.17
  -7  -1  -4    1.09    2.10
   7   1  -4    5.64    2.88
  -7   1   4   -1.11    3.60
  -7   1  -4   -0.56    1.75
  -7   1  -4    0.06    1.37
   7  -1   4    1.90    1.41
  -7  -1   4    3.77    2.56
  -7   1  -4   -3.04    1.79
  -7  -1  -4    1.14    1.26
   7   1   4    1.67    1.23
   7  -1   4    0.88    1.27
  -7  -1  -5 1212.53   23.99
   7   1  -5 1009.91   21.44
  -7   1   5 1200.93   27.65
  -7   1  -5 1020.72   15.06
  -7   1  -5 1018.76   19.11
  -7  -1  -5  949.36   12.49
   7  -1  -5  985.35   20.49
  -7  -1   5  955.63   21.94
   7   1  -5  880.30   20.73
   7   1  -6    0.61    2.72
   7   1  -6    3.84    3.64
  -7   1  -6    0.46    1.78
  -7  -1   6    4.89    3.47
  -7   1   6    2.06    3.66
  -7   1  -6    0.88    2.35
   7  -1  -6    0.11    2.37
  -7  -1  -6   -1.92    2.63
   7  -1  -7    0.60    2.25
   7   1  -7  222.28   11.99
  -8   1   0   -1.51    2.06
   8  -1   0    6.40    2.74
   8  -1   0   -0.07    1.75
  -8  -1   0    1.86    2.12
  -8   1   0   -0.13    2.09
   8   1   0   -0.64    1.99
   8   1   0    3.00    2.52
  -8  -1  -1  284.31   10.98
  -8   1  -1  343.98   10.46
   8   1   1  456.78   10.97
   8   1  -1  346.55   11.91
  -8   1   1  451.61   12.53
   8  -1   1  385.72    9.59
  -8  -1  -1  279.78    8.63
   8   1  -1  429.39   12.55
   8  -1  -1  369.48   13.63
  -8   1  -1  295.53   11.17
   8  -1   1  411.35   10.64
  -8   1  -1  266.71    9.63
  -8   1   1  523.15   14.35
   8   1   1  495.65   12.16
  -8  -1   1  551.52   14.40
  -8   1  -2    5.04    3.08
   8   1   2   -1.21    1.53
   8   1  -2    9.81    3.38
   8   1   2    1.16    1.44
  -8   1   2   -0.10    2.43
   8  -1   2    2.50    1.80
  -8   1  -2    3.95    1.81
  -8  -1  -2    0.94    1.28
  -8  -1   2    3.93    2.67
  -8   1  -2   -2.19    2.20
  -8   1   2   -3.83    2.76
  -8  -1  -2   -2.10    3.20
   8  -1   2    1.57    1.42
   8  -1  -2    5.78    3.93
  -8  -1  -3  127.52    4.49
   8   1   3  224.88    6.56
  -8   1  -3  136.23    5.36
   8   1  -3  146.95    8.64
   8  -1  -3  146.57    9.25
  -8   1  -3  139.72    7.13
  -8  -1  -3  144.56    7.58
   8  -1   3  213.12    6.16
   8   1   3  201.61    6.75
  -8  -1   3  252.82   11.89
  -8   1   3  313.22   12.43
   8  -1   3  240.15    7.43
   8   1   4    0.38    1.35
   8   1  -4    1.46    3.17
  -8  -1  -4    0.48    2.12
  -8   1  -4   -0.85    1.35
   8  -1   4   -1.17    1.39
  -8   1  -4   -1.93    2.43
  -8  -1  -4    0.67    1.08
  -8   1   4    1.94    2.91
   8   1   4   -2.42    1.36
  -8  -1   4   -0.76    2.93
   8  -1  -4   -3.34    3.46
  -8  -1  -5  880.30   12.65
   8  -1  -5  826.22   21.14
   8   1  -5  856.00   21.99
  -8   1  -5  907.21   14.51
  -8  -1  -5  933.97   20.22
  -8   1   5 1419.08   28.64
  -8   1  -5  862.98   18.62
  -8  -1   5 1420.57   29.49
   8   1  -6    5.66    3.82
   8  -1  -6    9.17    4.45
   8   1  -6   -4.84    3.53
  -8   1  -6    1.54    1.93
  -8   1   6    6.12    4.05
   9  -1   0   -1.52    2.64
  -9   1   0    0.94    2.45
  -9  -1   0   -0.81    2.96
  -9   1   0   -1.65    2.54
   9   1   0    0.47    2.14
  -9  -1   0    2.81    2.11
   9  -1   1  773.80   16.09
   9   1   1  851.48   16.58
  -9   1  -1  689.63   15.76
  -9  -1  -1  613.43   13.86
  -9  -1  -1  551.37   16.48
  -9  -1   1 1037.51   21.07
  -9   1  -1  557.77   15.63
   9  -1  -1  743.14   19.11
  -9   1   1  929.15   19.45
   9   1   1  826.69   15.68
   9   1  -1  740.37   17.49
   9   1   2    2.14    2.02
  -9   1   2    0.60    3.02
   9  -1  -2    5.47    3.20
   9  -1   2    1.41    1.80
   9   1   2   -1.15    1.79
  -9  -1  -2   -0.17    3.43
  -9  -1   2    2.71    2.71
  -9   1  -2    1.86    2.16
  -9   1  -2    1.78    1.64
   9   1  -2    7.74    3.61
  -9  -1  -2    0.33    1.56
   9  -1   3  814.02   12.69
  -9  -1  -3  902.17   20.51
  -9   1  -3  922.42   14.71
   9   1  -3 1003.81   22.75
  -9   1  -3  924.97   20.02
  -9  -1  -3  864.92   12.70
   9  -1  -3  923.61   22.93
   9   1   3  827.77   13.25
  -9  -1   3 1025.56   22.26
   9   1   3  823.09   15.57
  -9   1   3 1070.59   23.73
  -9   1  -4    1.86    1.62
  -9  -1  -4    0.72    2.48
  -9   1   4   -1.45    3.33
  -9  -1  -4    0.78    1.39
   9  -1   4   -1.37    1.37
  -9  -1   4    1.16    3.96
  -9   1  -4   -5.97    3.14
   9  -1  -4    1.39    3.54
   9   1  -4    2.16    3.26
   9   1   4    1.06    1.50
   9   1  -5  323.70   13.83
  -9   1  -5  337.57    9.76
  -9  -1  -5  339.82   13.27
   9  -1  -5  313.43   14.14
  -9   1  -5  331.09   13.01
  10  -1   0    3.33    3.34
 -10   1   0   -3.02    2.28
  10   1   0    1.97    2.70
 -10   1   0    0.16    2.61
 -10  -1   0    0.28    2.12
 -10  -1   0   -0.56    2.68
 -10  -1  -1 1027.86   18.66
  10   1  -1 1360.04   25.11
 -10   1   1 1248.81   23.26
 -10  -1   1 1430.11   24.88
  10   1   1 1169.68   20.55
 -10   1   1 1223.45   25.10
 -10   1  -1  963.02   21.74
 -10  -1  -1  927.15   22.39
 -10   1  -1 1013.54   19.12
  10  -1   1 1100.34   20.09
  10  -1  -1 1244.58   23.93
  10  -1   2   -1.02    1.86
  10   1   2   -3.07    2.18
 -10  -1  -2    0.37    3.64
 -10  -1   2   -6.48    3.15
 -10   1  -2    1.81    2.66
 -10   1   2   -0.74    2.89
  10  -1  -2   -2.44    3.80
 -10  -1  -2    1.20    1.86
 -10   1  -2    0.32    1.95
  10   1  -2    0.87    2.91
  10   1  -3 1146.32   24.12
 -10  -1   3 1489.06   29.06
 -10   1  -3  995.30   22.26
 -10  -1  -3 1010.28   15.55
  10  -1   3  963.12   15.07
 -10  -1  -3 1003.87   23.20
 -10   1  -3  954.15   15.69
  10  -1  -3 1128.78   25.34
 -10   1   3 1656.39   30.73
  10   1   3 1008.83   15.80
 -10   1  -4    2.85    3.09
  10   1  -4   -0.20    3.22
  10  -1   4   -1.65    1.60
 -10  -1  -4    0.29    1.48
  10   1   4   -0.17    1.83
 -10  -1   4    4.01    3.37
 -10  -1  -4    5.98    3.32
 -10   1   4    1.72    3.54
 -10   1  -4   -0.01    1.74
  10  -1  -4   -1.66    3.51
 -10   1  -5  427.71   11.41
  10   1  -5  452.00   16.76
 -11   1   0    3.80    2.82
  11   1   0   -2.12    2.52
 -11   1   0    3.68    3.01
 -11  -1   0   -0.95    2.62
  11  -1   0    1.47    2.84
 -11  -1   0    0.54    3.10
  11  -1   1   21.42    3.79
 -11  -1  -1   28.68    3.77
 -11   1  -1   23.63    3.78
  11   1   1   28.47    4.02
  11  -1  -1   43.20    5.82
 -11  -1   1   28.90    4.19
 -11   1   1   32.64    5.14
  11   1  -1   33.38    4.70
 -11   1  -1   24.41    4.51
 -11  -1  -1   28.63    4.75
 -11   1   1   28.46    4.77
 -11  -1  -2    0.16    2.00
  11   1  -2   -1.92    3.04
 -11  -1  -2   -5.80    3.85
  11  -1  -2    1.61    3.64
  11  -1   2    3.64    2.32
  11   1   2    1.24    2.51
 -11   1  -2    1.42    2.60
 -11   1  -2   -1.62    3.01
 -11  -1   2   -2.84    3.59
 -11   1   2   -2.33    2.98
 -11  -1  -3  272.81    8.87
  11  -1  -3  349.90   14.95
  11  -1   3  319.92    9.48
 -11   1  -3  279.81   12.94
 -11   1  -3  262.97    9.14
 -11   1   3  493.37   16.98
 -11  -1  -3  240.84   12.49
 -11  -1   3  463.83   16.63
  11   1   3  298.23    9.43
  11   1  -3  342.81   13.41
 -11   1  -4    1.61    2.34
  11   1   4   -1.85    2.37
  11  -1   4   -1.92    1.93
 -12  -1   0   -0.37    2.81
  12  -1   0    5.83    3.27
 -12   1   0   -2.49    3.04
  12   1   0    4.47    3.20
 -12  -1   0   -2.81    3.28
 -12   1   0    0.58    3.22
 -12  -1   1  195.36   10.15
  12  -1  -1  184.21   10.35
 -12  -1   1  214.13   12.13
 -12  -1  -1  111.77    8.53
  12   1  -1  146.84    8.63
 -12   1  -1  112.09    7.12
  12   1   1  153.77    8.19
 -12   1  -1  171.96   12.63
 -12   1   1  200.47   10.99
 -12   1   1  182.39   10.66
 -12  -1  -1  151.55    8.52
  12  -1   1  168.22    8.69
 -12   1  -2    4.17    3.64
 -12  -1  -2    2.77    2.55
 -12   1  -2    6.75    3.16
  12   1  -2   -2.33    3.69
 -12  -1  -2    0.49    3.96
 -12  -1   2   -1.29    3.36
 -12   1   2    6.00    3.91
  12  -1   2    1.49    2.46
  12   1   2   -6.48    2.91
  12  -1   3  157.57    7.36
 -12   1  -3  108.13    6.84
 -13  -1   0    1.86    3.30
 -13   1   0   -2.60    3.32
 -13   1  -1   20.22    4.11
 -13  -1  -1   29.88    4.74
 -13   1   1   16.38    4.67
 -13   1  -2    4.70    3.24
 -13  -1  -2   -1.83    2.87
   0  -2   0  521.59    3.81
   0   2   0  529.63    3.91
   0   2   1    7.90    0.58
   0  -2   1    5.49    0.75
   0  -2   1    6.58    0.83
   0   2   1    6.89    0.58
   0   2  -1    5.85    0.77
   0  -2  -1    6.62    0.73
   0   2  -1    6.54    0.88
   0  -2  -1    7.14    0.52
   0   2   2  173.04    5.49
   0  -2  -2  485.29    4.82
   0   2  -2  443.15    6.24
   0  -2   2  289.11    5.19
   0   2   2  303.69    4.73
   0  -2   2  254.70    5.11
   0  -2  -2  448.76    5.33
   0   2  -2  534.59    8.13
   0   2   3    9.05    1.80
   0   2  -3    4.64    1.50
   0  -2   3    2.47    0.73
   0  -2   3    7.02    1.37
   0  -2  -3    2.92    0.56
   0   2   3    5.35    1.20
   0  -2   3    6.26    1.43
   0  -2  -3    6.02    1.11
   0  -2   4 4275.44   20.92
   0   2  -4 3502.87   27.60
   0   2   4 3968.51   25.73
   0   2   4 3877.73   27.88
   0  -2  -4 3405.07   22.98
   0  -2   4 4006.70   29.05
   0  -2   4 4249.73   26.20
   0   2   5    1.43    1.61
   0  -2  -5    3.70    1.42
   0   2  -5    3.75    1.78
   0   2   5    0.93    1.04
   0  -2   5    0.85    1.12
   0  -2   5    1.13    1.45
   0   2   5   -1.21    1.30
   0   2   6   92.52    4.20
   0  -2  -6  103.16    5.33
   0  -2   6   80.01    3.71
   0   2  -6   91.39    5.54
   0   2   6   91.35    5.42
   0   2  -7    0.28    2.18
   0  -2  -7    1.54    2.07
   0  -2   7   -2.01    1.53
   0   2   7    0.76    2.33
   0  -2   8 1112.85   17.77
   0  -2  -8  717.77   16.74
   1   2   0 1770.84    7.18
   1  -2   0 1735.12    8.57
  -1   2   0 1875.08    6.57
  -1   2   0 1890.18    9.22
   1  -2   0 1778.19    6.14
  -1  -2   0 1884.38    7.63
  -1  -2   0 1809.09   13.77
  -1  -2   0 1843.79    6.45
  -1  -2   0 1819.43    8.05
  -1   2  -1    3.56    0.65
  -1  -2   1    3.20    1.04
   1  -2   1    2.65    0.65
  -1  -2   1    2.71    0.59
   1  -2  -1    2.52    0.86
  -1   2  -1    4.86    0.80
  -1  -2  -1    4.37    0.71
  -1  -2   1    2.27    0.95
  -1   2   1    3.53    0.38
   1  -2   1    2.09    0.55
   1   2  -1    3.30    0.99
  -1  -2   1    2.58    0.80
   1   2   1    4.18    0.79
   1  -2  -1    4.70    0.50
  -1   2   1    4.63    0.84
  -1   2  -2 3084.21   17.95
  -1  -2   2 3193.60   14.57
   1  -2   2 3086.43   18.77
  -1   2  -2 3017.36   15.75
  -1  -2   2 3124.92   20.68
   1  -2  -2 2807.05   19.64
   1  -2   2 2914.15   14.96
   1   2   2 3089.80    8.58
   1   2   2 3059.84   16.13
  -1  -2   2 2975.05   18.08
   1  -2  -2 2988.53   14.45
   1   2   2 2961.97   14.63
  -1  -2  -2 3164.28   15.77
  -1   2   2 2889.99   13.98
  -1   2   2 2944.11   27.30
  -1   2  -2 3068.38    7.61
   1   2  -2 3073.41   20.38
  -1   2  -3    0.10    1.08
  -1   2  -3    0.32    0.37
   1   2  -3    1.71    1.19
  -1  -2   3    0.48    0.75
  -1   2  -3    0.40    0.85
   1   2   3    1.15    0.55
  -1  -2   3    0.11    0.96
   1   2   3    4.26    1.27
   1  -2   3    1.31    0.78
  -1   2   3    1.52    0.83
   1   2   3    0.81    0.79
   1  -2  -3    0.79    0.73
  -1  -2   3    2.96    1.23
  -1   2   3    1.59    1.90
   1  -2  -3    0.24    0.97
   1  -2   3    0.83    1.00
  -1  -2  -3   -0.49    0.85
  -1   2   4  790.85   15.69
   1  -2   4  673.71    8.04
   1  -2  -4  702.29    7.97
   1  -2   4  539.07    9.68
  -1  -2   4  592.60   10.43
   1   2   4  693.29   11.12
   1   2   4  615.72    7.09
  -1   2   4  599.80    9.73
  -1  -2  -4  687.63   10.29
  -1  -2   4  675.88   12.44
  -1   2  -4  676.78   11.35
   1  -2  -4  708.28   10.67
   1   2  -4  716.78   12.34
   1  -2   4  577.38    8.74
  -1  -2   4  594.26    7.84
   1   2   5    0.31    0.95
  -1   2   5    2.02    2.32
   1   2  -5    0.64    1.77
  -1  -2   5    0.14    1.63
  -1  -2   5   -1.24    1.29
   1   2   5   -0.17    1.42
  -1   2  -5    0.87    0.75
  -1   2  -5    2.47    1.77
   1  -2  -5    0.76    1.30
   1  -2   5   -1.48    1.16
   1  -2  -5   -0.55    0.91
  -1   2   5    0.08    1.64
  -1  -2  -5   -0.15    1.21
   1   2   5    1.47    1.40
   1  -2   5   -0.52    1.19
   1   2   6  830.41   11.00
  -1   2   6  882.22   17.93
  -1   2  -6  827.02    9.32
   1   2   6  731.01   12.52
  -1  -2  -6  792.57   13.73
  -1  -2   6  810.48   12.52
  -1   2  -6  856.09   16.67
   1  -2  -6  794.99   13.94
  -1   2   6  814.46   13.37
   1   2  -6  890.64   17.03
   1  -2   6  906.26   11.84
   1   2   7   -1.12    2.31
  -1  -2  -7    0.67    2.15
  -1   2  -7    1.79    2.48
   1  -2  -7   -0.80    2.01
   1   2  -7    2.07    2.38
  -1   2   7   -1.20    2.37
   1  -2   7   -1.07    1.38
  -1  -2   7   -1.41    1.63
   1  -2   8  786.05   13.88
  -1  -2   8  836.94   17.06
   2  -2   0 2904.16   14.51
   2   2   0 2854.18   12.22
   2   2   0 2731.84   11.82
  -2   2   0 2826.57   13.78
   2  -2   0 2806.95   12.02
  -2  -2   0 2849.59   13.36
  -2  -2   0 2973.59   13.34
  -2   2   1    6.17    1.16
   2  -2  -1    5.72    1.20
  -2   2  -1   10.17    1.15
   2  -2   1    6.10    0.90
  -2   2  -1    6.19    0.74
  -2  -2  -1    2.82    0.63
  -2  -2   1    6.39    1.43
  -2  -2   1    8.02    1.66
   2   2   1    2.70    0.59
   2   2  -1   11.09    1.74
   2  -2   1    6.91    0.82
  -2   2  -1   12.36    1.78
  -2  -2  -1   10.32    1.24
   2   2  -1    4.35    0.82
  -2  -2   1    5.95    0.82
   2  -2   1    4.60    0.83
  -2   2   1    9.94    1.06
   2   2  -1    5.91    1.27
   2   2  -2 6304.11   33.28
  -2   2  -2 7842.03   20.11
   2  -2   2 7599.49   13.64
   2   2   2 6634.78   26.37
  -2  -2   2 6610.31   25.18
  -2   2  -2 7228.65   28.81
   2   2  -2 7049.13   37.33
  -2   2  -2 7113.07   23.39
  -2   2   2 7763.04   48.66
   2  -2   2 6733.06   22.30
  -2   2   2 6440.41   24.15
   2  -2  -2 6565.62   38.59
  -2  -2  -2 6988.35   20.35
  -2  -2   2 6733.95   34.64
   2  -2  -2 6939.20   25.82
   2   2  -2 6113.09   24.83
   2  -2   2 6664.71   27.20
  -2  -2  -2 7101.67   25.96
  -2   2  -3    1.12    0.81
  -2   2   3    0.60    2.34
   2   2  -3    0.96    1.26
  -2  -2  -3    0.47    0.68
   2   2  -3    2.86    1.05
   2   2   3    0.36    1.00
   2  -2  -3    3.93    1.01
  -2   2  -3    1.62    0.57
   2   2   3    1.12    0.52
  -2  -2   3    0.81    0.93
   2  -2   3    1.58    0.95
  -2  -2   3    1.62    1.30
   2  -2   3    1.99    1.07
  -2  -2  -3    4.42    1.45
   2  -2  -3    3.59    1.33
  -2   2  -3    3.21    1.43
  -2   2   3    1.75    0.81
   2   2   3    0.74    0.39
  -2   2  -4 2122.21   11.59
   2  -2  -4 1977.07   15.29
  -2  -2   4 1830.83   16.51
  -2   2  -4 1979.92   19.50
  -2   2   4 1869.45   25.85
   2   2  -4 2021.95   21.36
   2  -2   4 1667.46   14.51
   2   2   4 1769.29   10.31
  -2  -2   4 1760.92   21.05
  -2  -2   4 1867.09   19.89
  -2  -2  -4 2001.09   13.68
   2   2   4 1938.64   19.27
  -2  -2  -4 2028.77   18.09
   2  -2  -4 2091.85   18.62
   2  -2   4 1827.70   19.45
  -2   2   4 1826.35   17.76
  -2   2  -4 2038.82   17.72
   2   2   4 2067.03   13.80
   2  -2  -5    3.16    1.72
  -2   2  -5   -0.17    0.84
  -2   2   5   -0.55    1.41
   2  -2   5    1.69    0.99
  -2   2   5    2.23    2.15
   2  -2   5    1.14    1.36
   2   2   5    1.10    0.78
   2  -2  -5   -0.34    0.99
   2   2   5    0.66    0.78
  -2  -2  -5    1.93    1.08
   2   2   5    0.13    1.56
  -2  -2   5    1.11    1.36
  -2   2  -5   -0.98    1.71
   2   2  -5    3.42    1.79
  -2  -2  -5    1.22    1.40
  -2   2  -6  973.19   11.06
  -2   2  -6  865.06   16.32
   2  -2  -6  854.28   11.51
  -2  -2   6  592.44   11.69
   2   2   6  597.62   10.52
   2  -2   6  669.96    9.63
  -2   2   6  631.75   15.30
   2   2   6  609.90    8.57
   2  -2  -6  843.02   14.48
   2   2  -6  877.46   16.72
  -2  -2  -6  790.34   13.61
  -2  -2  -7   -0.09    2.11
  -2   2  -7    2.12    2.62
   2   2  -7   -1.48    2.26
   2  -2  -7    6.71    2.51
  -2   2   7    3.28    2.40
  -2  -2   7    3.39    2.14
   2  -2   7   -0.39    1.13
   2   2   7    3.64    1.91
  -2  -2  -8  212.24    9.90
   2  -2   8  207.97    7.16
   3   2   0 2950.19   16.12
   3   2   0 2841.98   17.35
   3  -2   0 2660.55   24.19
  -3  -2   0 2859.57   19.39
  -3   2   0 3007.82   16.13
   3  -2   0 2755.54   15.58
  -3  -2   0 2896.30   17.06
   3  -2   1    5.38    1.00
  -3   2  -1    6.06    0.98
  -3  -2   1   11.41    2.41
  -3  -2   1    7.21    1.42
   3   2   1   10.43    1.45
   3  -2   1    5.81    1.20
   3   2  -1    7.89    1.69
   3  -2  -1    7.04    1.56
   3   2   1    4.04    0.78
  -3  -2   1    4.37    1.66
   3  -2   1    6.49    0.96
   3   2  -1    5.13    0.99
  -3   2   1    7.97    1.59
  -3   2  -1    5.70    0.98
  -3  -2  -1    7.53    0.91
   3   2  -1    5.93    1.48
  -3  -2  -1    2.58    0.89
  -3   2  -1    6.74    1.65
  -3  -2  -1   10.76    1.52
  -3   2   1    7.82    1.44
   3  -2  -2 1755.22   24.24
  -3   2  -2 1416.25   11.80
  -3  -2  -2 1555.51   10.99
   3   2  -2 1531.70   13.70
   3  -2   2 1450.68   11.52
  -3   2  -2 1527.26   11.88
   3   2   2 1502.32   14.98
   3   2  -2 1529.35   20.39
   3  -2   2 1561.93   14.13
   3  -2   2 1517.34    8.52
   3   2   2 1500.57    8.75
  -3   2   2 1472.98   20.81
  -3  -2  -2 1537.44    6.48
  -3  -2   2 1524.28   15.49
  -3   2   2 1493.73   13.94
  -3  -2   2 1511.70   18.65
  -3   2  -2 1627.00   14.82
  -3  -2  -2 1578.34   14.41
   3   2  -2 1538.45   18.13
   3  -2  -2 1397.34   13.59
   3  -2   3    1.02    0.79
  -3  -2   3    2.19    1.44
   3  -2  -3   -0.42    1.67
  -3   2  -3    1.47    0.94
   3  -2  -3    0.74    1.08
   3   2  -3   -2.40    2.29
  -3  -2  -3    1.52    0.81
   3   2   3    0.66    0.96
  -3  -2  -3    0.77    1.07
   3  -2   3    0.76    1.06
   3   2   3    0.46    0.43
  -3   2  -3    1.50    0.79
   3   2  -3    0.63    1.04
  -3   2   3    0.33    1.04
  -3   2   3    5.98    3.19
   3   2  -3    2.12    1.34
  -3  -2   3    1.81    1.25
  -3   2  -3    0.70    1.16
  -3  -2  -4 1125.23   10.81
   3  -2   4 1033.99   11.44
   3   2   4 1121.20    8.11
   3  -2  -4 1194.83   15.13
  -3   2  -4 1144.82   13.29
   3  -2  -4 1224.06   14.98
   3   2   4 1186.49    8.42
   3   2  -4 1217.26   14.27
   3  -2   4 1028.31   14.45
  -3   2   4 1278.84   23.58
  -3   2  -4 1262.39   16.77
  -3  -2   4 1077.12   17.37
  -3  -2   4 1054.50   14.46
   3   2  -4 1206.33   17.71
  -3  -2  -4 1126.23   14.29
  -3   2  -4 1263.58   10.73
  -3   2   4 1047.72   13.82
   3  -2  -5   -3.66    1.84
   3   2   5   -0.04    0.65
  -3   2   5    2.30    2.59
  -3   2  -5   -0.59    1.05
   3  -2   5   -0.28    1.21
   3   2   5    3.36    1.02
   3  -2  -5    1.20    1.27
  -3  -2   5    2.05    1.65
   3   2  -5   -1.88    1.97
  -3  -2  -5   -1.72    1.57
  -3   2   5   -1.46    1.71
  -3   2  -5    1.00    1.82
   3  -2   6  485.53    8.57
   3   2   6  376.89    6.24
  -3  -2   6  437.29   11.57
  -3   2   6  430.25   13.87
  -3   2  -6  388.70   11.26
   3  -2  -6  397.11   10.61
   3   2  -6  398.80   11.77
  -3  -2  -6  351.36    9.73
  -3   2  -6  440.24    8.18
  -3   2  -7    4.02    2.62
  -3   2   7    1.10    2.77
   3  -2  -7    2.89    2.67
   3  -2   7    0.46    1.32
   3   2  -7   -0.62    2.61
  -3  -2   7   -1.07    1.84
  -3  -2  -7   -4.50    2.61
   3  -2   8 1001.04   14.38
  -3   2   8  994.78   22.46
  -4   2   0 1190.06   12.78
  -4  -2   0 1092.28   12.88
  -4   2   0 1240.58   13.30
  -4  -2   0 1133.87   14.81
   4   2   0 1112.31   11.60
   4  -2   0 1022.27   16.48
   4  -2   0 1107.51   11.78
   4   2   0 1252.13   15.44
  -4   2  -1    4.32    1.13
  -4  -2   1    2.60    1.38
   4   2   1    4.33    1.76
  -4   2  -1    5.64    1.89
  -4   2   1    4.21    1.37
  -4  -2  -1    0.69    0.85
   4   2   1    4.32    1.02
   4  -2   1    3.47    0.94
   4  -2   1    4.31    1.32
  -4  -2   1    3.77    1.88
   4   2  -1    4.26    1.94
  -4  -2   1    2.53    1.77
  -4  -2  -1    5.25    1.57
  -4   2  -1    5.28    1.28
  -4  -2  -1    4.09    1.00
  -4   2   1    4.48    1.64
   4   2  -1    5.28    1.55
   4  -2  -1    2.39    1.58
   4  -2   1    3.12    1.03
   4   2  -2  688.03   13.65
  -4  -2  -2  754.13    6.31
   4  -2   2 1060.04   10.46
  -4  -2  -2  673.44    8.57
   4   2  -2  662.14   14.34
   4   2  -2  695.61   10.95
  -4  -2  -2  835.62   13.62
  -4   2   2 1108.92   14.28
  -4   2  -2  663.55    8.58
   4  -2   2 1170.73   13.09
  -4   2   2 1173.46   19.79
  -4  -2   2  989.02   13.58
   4   2   2 1023.54    9.85
   4  -2  -2  769.61   15.74
   4  -2   2 1105.43    9.23
  -4   2  -2  683.81   10.22
   4   2   2 1015.55    9.55
  -4  -2   2 1186.69   18.66
  -4   2  -2  652.30   10.30
  -4   2   3    0.73    3.04
  -4  -2   3   -0.01    1.70
   4   2  -3    1.96    2.14
  -4  -2  -3   -0.82    0.92
   4   2  -3   -1.73    1.80
  -4  -2  -3    0.82    1.16
   4  -2   3    1.78    0.63
  -4   2   3    0.54    1.15
   4   2  -3    0.14    1.09
  -4  -2   3    1.34    1.52
   4   2   3    1.63    1.25
   4  -2   3    1.46    0.95
  -4   2  -3    1.22    1.02
   4   2   3    0.43    0.56
  -4   2  -3   -0.14    0.90
   4  -2   3    0.78    1.04
  -4   2  -3    0.97    1.18
  -4  -2  -3    0.99    0.63
   4  -2  -3    1.21    1.41
   4  -2  -3    0.90    1.83
   4   2  -4  867.85   15.80
  -4  -2  -4  860.54   10.84
   4   2   4 1088.43    8.43
   4   2   4 1252.13    8.18
   4   2  -4  882.86   18.44
  -4  -2   4 1113.67   16.46
  -4   2  -4  881.56   11.95
   4  -2   4 1102.71   12.14
   4   2   4 1154.44   16.44
   4  -2   4 1110.39   15.80
   4  -2  -4  974.35   15.43
  -4   2   4 1428.20   26.93
  -4  -2   4 1167.30   20.45
  -4   2   4 1073.91   15.17
   4  -2  -4  929.40   15.53
  -4   2  -4  921.41   14.57
   4   2  -4  882.33   13.53
  -4  -2  -4  856.08   13.72
  -4   2  -4  924.42   10.73
  -4   2  -5   -0.99    1.30
   4  -2   5    0.63    1.21
   4   2   5   -0.05    0.63
  -4   2  -5    0.61    1.81
  -4   2   5    4.87    3.60
   4  -2  -5   -0.24    1.78
   4   2  -5    1.07    2.05
   4   2   5   -0.12    0.75
  -4   2  -5    1.39    1.49
  -4  -2   5   -2.37    2.05
  -4  -2  -5    0.98    1.73
  -4   2   5    2.69    1.83
  -4  -2  -6  788.96   15.56
  -4  -2   6 1004.40   18.85
   4   2   6 1064.08   11.48
  -4   2   6 1079.20   23.01
  -4   2  -6  764.71   15.72
   4   2  -6  850.17   17.88
   4  -2  -6  889.75   16.94
   4  -2   6 1063.74   11.95
  -4   2  -7   -0.88    2.24
  -4  -2   7   -2.67    2.23
   4  -2  -7    1.44    2.34
   4  -2   7    0.21    1.34
   4   2  -7    0.22    2.56
  -4   2   7    2.60    3.30
  -4  -2  -7    3.41    2.24
   4  -2  -8   -0.69    2.16
  -4   2   8  343.75   14.14
  -5   2   0 1199.57   15.28
   5   2   0 1176.80   14.02
  -5  -2   0 1146.21   15.76
   5  -2   0 1110.15   18.61
   5   2   0 1446.89   20.36
  -5   2   0 1218.11   15.68
  -5  -2   0 1554.65   21.99
   5  -2   0 1130.74   13.59
  -5   2   1   -0.03    1.30
  -5  -2   1   -1.30    1.50
   5  -2  -1    1.08    2.39
  -5  -2   1    0.51    1.77
   5  -2  -1    1.76    1.47
  -5  -2  -1    0.56    1.10
   5  -2   1    0.72    1.36
   5   2  -1   -0.30    1.84
   5   2   1    2.45    1.82
  -5   2  -1   -0.36    1.07
  -5  -2  -1    1.44    1.03
  -5  -2   1    2.79    1.88
  -5   2  -1    0.66    1.13
   5   2   1    0.26    1.12
   5  -2   1    1.08    1.00
  -5  -2  -1    2.45    1.64
  -5   2   1    3.58    1.83
  -5   2  -1   -1.93    2.03
   5   2  -1   -1.49    1.74
   5   2   2 1771.74   14.05
   5  -2   2 1809.80   14.95
  -5  -2  -2 1902.47   12.22
  -5  -2  -2 1937.77   21.11
  -5  -2   2 1790.44   22.29
   5   2  -2 2088.68   21.83
  -5   2  -2 1805.83   17.83
  -5  -2  -2 1840.46   15.70
  -5   2   2 1714.75   20.25
   5  -2   2 1903.24   15.18
   5   2  -2 1891.79   25.92
  -5   2  -2 1721.79   14.35
  -5   2   2 2234.50   29.62
   5  -2   2 1866.57   17.71
   5   2   2 1906.31   17.47
  -5   2  -2 2039.05   22.64
  -5  -2   2 1713.61   24.49
   5  -2  -2 2162.08   27.28
  -5  -2   3    2.77    1.87
  -5   2   3    1.80    1.53
  -5  -2   3    6.38    2.67
  -5  -2  -3    0.11    1.14
  -5   2   3    3.61    2.90
   5  -2   3    1.17    0.84
  -5   2  -3    1.88    1.45
   5  -2  -3    1.86    1.86
  -5   2  -3    1.39    1.33
   5   2  -3    1.50    2.51
  -5  -2  -3    0.08    0.61
  -5  -2  -3    0.87    1.41
   5  -2   3   -1.09    1.01
   5   2  -3   -0.76    1.81
   5   2   3    2.82    1.56
   5   2   3    0.86    0.76
  -5   2  -3    0.95    1.22
   5  -2   3   -2.28    1.43
   5   2  -3    0.61    1.54
   5  -2  -3   -0.48    2.39
  -5  -2   4  331.93   10.03
   5   2  -4  322.53   11.42
  -5   2   4  479.27   16.75
  -5  -2  -4  326.94    5.06
  -5   2  -4  358.78    7.76
  -5   2   4  354.91   10.34
  -5  -2  -4  374.00    9.94
  -5  -2  -4  374.34    7.84
  -5   2  -4  355.03    7.86
  -5   2  -4  401.74   10.44
   5  -2  -4  406.54   11.56
   5   2   4  336.59    5.50
   5  -2   4  305.78    6.81
   5   2  -4  370.47   11.49
   5  -2  -4  369.54   10.00
  -5  -2   5    1.60    2.41
   5   2   5    0.67    0.88
   5  -2  -5    0.05    1.90
  -5   2   5   -0.41    3.19
  -5   2  -5   -1.41    1.70
   5   2  -5   -0.77    2.33
  -5   2  -5    0.87    1.45
   5   2  -5   -2.26    2.19
   5   2   5   -0.94    0.77
  -5  -2  -5   -1.31    1.47
  -5   2  -5   -0.34    2.13
  -5   2   5   -0.67    1.68
  -5   2  -6  471.55   12.69
  -5  -2   6  529.37   14.50
  -5  -2  -6  557.34   13.76
   5   2  -6  495.75   15.50
   5   2  -6  574.41   16.06
   5  -2  -6  570.20   14.10
  -5  -2   7   -1.73    2.73
   5   2  -7   -1.49    2.86
  -5   2   7   -1.31    3.64
   5   2  -7   -3.81    3.95
   5  -2  -7   -0.14    2.61
  -5  -2  -7    0.96    2.45
   5  -2   7   -1.19    1.45
   6  -2   0 4961.10   31.89
  -6   2   0 5306.44   35.53
  -6   2   0 5215.25   36.74
   6  -2   0 4900.11   41.48
  -6  -2   0 5154.34   36.59
   6   2   0 5588.12   40.54
   6   2   0 5143.77   33.02
  -6  -2   0 5635.10   37.91
   6   2   1   -1.87    1.82
   6   2   1   -0.44    1.21
  -6   2  -1    1.68    1.46
  -6   2  -1    3.62    2.45
  -6  -2   1    1.13    2.07
  -6  -2   1   -0.34    2.09
   6   2  -1   -1.18    1.93
  -6  -2  -1   -0.78    1.37
  -6  -2   1    0.95    1.83
   6  -2  -1    0.39    2.55
  -6   2  -1    2.47    1.70
  -6  -2  -1    3.47    2.09
   6  -2   1    1.19    1.73
   6  -2  -1    2.46    1.77
  -6  -2  -1    2.61    1.23
  -6   2   1    3.32    1.92
   6  -2   1    0.80    1.08
   6   2  -1    0.06    1.86
  -6   2   1    2.22    1.91
   6  -2   2 2663.81   20.12
   6   2   2 2795.84   19.70
  -6  -2  -2 2555.03   16.59
   6   2  -2 2623.02   31.76
  -6  -2  -2 2648.27   21.94
  -6   2  -2 2718.71   24.97
   6  -2  -2 2653.24   34.59
  -6  -2  -2 2578.10   27.37
  -6   2  -2 2540.95   27.44
  -6  -2   2 2522.74   28.02
   6  -2   2 2852.53   24.44
  -6  -2   2 2840.40   33.57
   6   2  -2 2920.95   30.36
   6   2   2 2703.39   22.76
  -6   2  -2 2736.53   21.04
  -6   2   2 2849.98   28.21
   6  -2   2 2738.38   20.89
   6  -2  -2 3025.04   32.71
   6  -2   3    1.66    1.14
  -6  -2   3    3.56    2.66
   6   2  -3   -0.13    2.39
  -6   2  -3   -0.94    2.01
   6   2   3    0.88    0.91
  -6   2   3    0.57    1.58
  -6  -2  -3    0.91    1.29
   6  -2   3    1.55    1.16
  -6  -2  -3    1.10    0.81
  -6   2  -3    2.55    1.86
   6   2   3    0.16    1.03
   6  -2  -3    1.36    2.06
  -6  -2  -3    2.92    1.66
  -6   2  -3   -0.11    1.36
   6  -2   3    3.36    1.65
   6   2  -3    1.60    2.67
  -6  -2   3    4.78    2.21
  -6   2   3    1.48    3.16
  -6   2  -4 2882.23   22.21
   6  -2  -4 2791.48   30.00
   6  -2   4 2566.37   21.86
  -6   2  -4 2996.43   26.18
  -6  -2  -4 3082.70   30.50
  -6  -2   4 2741.12   33.17
  -6  -2  -4 3105.12   17.70
   6   2  -4 2919.95   35.83
  -6   2  -4 2661.93   25.55
   6   2  -4 3054.30   35.51
  -6   2   4 3225.53   41.67
  -6   2   4 2231.62   27.15
   6   2   4 2470.04   17.73
   6   2   5   -1.36    0.76
  -6   2   5    1.50    3.76
  -6  -2   5   -2.35    2.78
   6   2  -5   -0.07    2.19
   6  -2  -5   -0.39    2.20
   6   2  -5    3.34    2.60
  -6   2  -5   -0.66    1.82
  -6  -2  -5   -0.08    2.52
  -6   2  -5    1.19    1.59
  -6   2  -5    0.25    1.95
   6  -2  -6 1071.05   20.67
  -6  -2   6 1117.70   23.10
  -6  -2  -6  998.53   19.14
   6   2  -6  930.74   21.53
  -6   2  -6 1088.00   20.90
  -6   2  -6 1062.95   17.28
   6   2  -6 1021.66   21.70
   6  -2   7   -1.87    1.49
   6   2  -7    6.50    3.95
   6  -2  -7   -0.45    2.78
  -6   2   7    1.27    4.29
  -7   2   0  631.73   13.49
   7   2   0  902.73   17.10
   7   2   0  688.58   13.14
  -7   2   0  606.78   13.82
   7  -2   0  527.94   10.83
  -7  -2   0  807.80   15.70
   7  -2   0  667.85   15.96
  -7  -2   0  567.83   13.71
   7  -2   1    0.83    2.09
   7   2   1    0.73    1.81
   7  -2  -1    2.27    2.90
   7   2   1   -1.02    1.55
  -7  -2  -1    0.32    1.74
  -7   2   1    5.05    2.31
   7  -2  -1   -2.12    1.54
   7   2  -1    0.90    2.36
  -7  -2   1   -0.42    2.39
  -7  -2   1   -2.09    2.63
  -7   2  -1    0.80    3.09
  -7  -2  -1   -1.48    2.40
   7  -2   1   -0.93    1.15
  -7  -2   1    2.54    2.30
  -7   2  -1   -1.83    1.87
  -7   2   1   -3.63    2.15
  -7  -2  -1    0.47    1.52
   7   2  -1   -1.07    2.43
  -7   2  -1   -1.17    1.38
   7   2  -2 1478.24   22.80
   7  -2  -2 1097.05   22.49
  -7   2  -2 1077.44   16.89
   7   2   2 1053.83   13.12
   7   2  -2 1230.40   21.90
  -7   2  -2 1108.45   14.71
  -7  -2  -2 1136.36   20.11
  -7   2   2 1414.12   24.98
  -7   2  -2 1103.97   19.74
   7   2   2 1260.21   17.46
  -7  -2   2 1049.24   19.84
  -7  -2   2 1268.26   23.33
  -7  -2  -2 1037.64   15.15
  -7  -2  -2 1027.48   11.69
   7  -2   2 1072.68   14.20
   7  -2   2 1079.04   14.00
  -7   2   2 1532.67   24.87
  -7   2  -3   -2.29    1.89
   7  -2   3    1.68    1.21
  -7  -2   3    2.10    2.50
   7  -2  -3    0.20    3.37
  -7   2   3   -1.85    2.14
  -7   2   3    1.81    3.14
  -7  -2  -3    0.51    1.89
  -7  -2  -3   -0.42    0.87
   7   2  -3   -0.49    3.13
  -7   2  -3    1.87    2.22
   7   2   3    0.99    1.17
   7   2   3    0.47    1.41
   7  -2   3   -1.83    1.30
  -7   2  -3   -0.29    1.36
  -7  -2  -4  207.07    4.93
   7   2  -4  250.47   11.99
   7   2  -4  195.36    9.78
  -7   2   4  295.89   13.47
  -7  -2   4  185.86    9.24
  -7   2  -4  250.48   10.49
  -7  -2  -4  215.93    8.50
   7   2   4  159.52    5.07
   7  -2   4  182.92    4.82
  -7   2   4  169.20    8.35
  -7   2  -4  214.05    8.61
  -7   2  -4  211.59    6.66
  -7  -2   5   -0.83    2.63
   7   2  -5    3.06    3.16
  -7   2   5   -3.09    3.44
  -7   2  -5   -1.00    2.02
   7   2  -5   -2.68    2.93
  -7  -2  -5   -1.78    2.46
  -7   2  -5   -2.23    2.39
  -7  -2  -5   -1.10    1.09
   7   2  -6  390.32   14.61
   7  -2  -6  353.01   12.71
  -7  -2  -6  395.90   13.47
   7   2  -6  357.85   14.32
  -7  -2   6  374.01   13.42
  -7   2  -6  375.25   12.81
  -7   2  -6  325.80    9.38
   7  -2  -7   -5.84    3.58
   7   2  -7    0.46    3.59
  -8   2   0  555.53   13.40
  -8   2   0  510.81   13.90
   8   2   0  831.31   17.08
   8   2   0  622.89   13.76
   8  -2   0  645.31   16.27
  -8  -2   0  793.73   16.34
   8   2   1   -0.63    2.31
  -8   2  -1    1.22    1.71
  -8   2   1    1.26    2.09
   8   2  -1    3.75    2.61
   8  -2   1    5.47    2.52
   8  -2  -1    3.97    3.64
   8   2  -1    1.29    2.37
  -8  -2   1   -5.22    2.84
  -8   2  -1    8.37    3.22
  -8   2   1    1.42    2.17
  -8  -2  -1    1.28    1.64
  -8  -2  -1   -1.71    2.54
   8   2   1    5.16    2.20
   8  -2  -2  206.50   10.72
   8   2  -2  206.47    9.99
  -8  -2  -2  193.37    6.07
  -8   2   2  488.37   15.29
  -8   2  -2  186.38    9.08
  -8   2  -2  219.86    7.42
  -8   2  -2  208.29    8.40
  -8  -2   2  545.69   15.63
   8   2   2  427.09    9.05
  -8  -2  -2  180.97    9.01
  -8   2   2  558.93   14.68
   8   2   2  537.98   12.25
   8  -2   2  445.30   10.22
   8   2   3   -0.93    1.55
  -8   2  -3    1.60    1.35
   8   2  -3    1.16    2.87
  -8  -2  -3    1.13    1.19
  -8   2  -3    1.84    2.14
   8  -2   3   -2.68    1.57
   8   2   3    1.07    1.60
  -8   2   3   -2.14    2.39
  -8  -2   3    1.42    2.65
  -8   2   3   -0.77    3.33
   8  -2  -3   -2.69    3.00
  -8  -2  -3    2.82    2.97
  -8   2  -3    0.81    2.81
   8   2  -4  389.41   14.15
  -8  -2  -4  382.76   12.19
  -8   2  -4  396.55   12.48
  -8  -2   4  540.77   16.64
   8  -2   4  520.98    8.84
   8  -2  -4  369.41   14.98
  -8   2  -4  397.11    9.28
  -8  -2  -4  377.95    7.14
   8   2  -5    1.18    2.93
  -8  -2   5   -3.65    2.91
  -8   2  -5   -3.05    2.12
   8  -2  -5    3.75    3.50
  -8   2   5   -2.34    3.50
  -8  -2  -5   -0.15    2.56
  -8   2  -5   -2.51    2.64
   8   2  -6  459.72   16.36
   8   2  -6  495.35   18.28
  -9   2   0  656.74   15.58
   9  -2   0  796.81   18.90
  -9   2   0  589.20   15.63
   9   2   0  721.68   15.44
  -9  -2   0  857.63   17.41
   9   2   1   -0.68    2.67
   9   2  -1    2.91    2.93
  -9   2   1   -0.51    2.63
  -9  -2   1   -0.12    2.27
   9   2   1    0.22    1.95
  -9   2  -1   -1.99    2.70
  -9   2  -1    0.66    1.77
  -9  -2  -1    4.84    2.57
   9  -2  -1    2.12    3.42
  -9   2   1   -2.33    2.40
   9  -2   1   -0.54    2.18
  -9  -2  -1   -1.80    2.21
   9   2   2  266.42    8.18
   9  -2  -2  323.99   14.78
   9   2   2  335.92   10.54
  -9   2  -2  279.69    9.22
   9   2  -2  295.96   11.98
  -9  -2  -2  227.72   10.75
  -9   2  -2  250.76   10.07
  -9  -2  -2  226.80    6.89
  -9  -2   2  276.76   11.24
   9  -2   2  278.27    8.75
  -9   2   2  311.70   12.02
  -9  -2   3    4.57    3.78
   9  -2  -3    0.85    3.14
  -9  -2  -3    1.42    1.47
   9   2   3    2.09    2.16
   9  -2   3    0.80    1.65
   9   2   3   -0.68    1.64
  -9  -2  -3   -2.31    3.23
  -9   2  -3   -4.15    2.45
   9   2  -3   -1.64    3.02
  -9   2   3    0.85    3.16
  -9   2  -3    2.05    1.93
   9   2  -4  336.04   13.54
   9  -2   4  247.94    6.59
  -9  -2  -4  268.76   11.28
  -9  -2   4  303.84   13.34
   9   2   4  257.03    7.33
  -9   2  -4  266.47   10.57
  -9   2  -4  316.79    9.16
  -9  -2  -4  268.76    6.43
   9  -2  -4  281.71   13.09
   9   2  -5   -0.30    3.17
  -9  -2   5    3.70    3.61
  -9   2  -5   -1.45    2.18
   9  -2  -5   -5.28    4.17
  -9   2   5   -0.84    3.81
  -9   2  -5    0.93    2.63
  -9  -2  -5    5.67    3.31
   9   2  -6  109.03    8.62
 -10   2   0  622.22   15.89
 -10   2   0  563.59   15.88
 -10  -2   0  820.25   22.26
  10   2   0  621.12   14.79
  10  -2   0  793.98   19.03
 -10  -2   0  795.33   16.84
  10   2  -1    1.22    2.67
  10  -2   1    4.62    2.90
  10   2   1   -0.07    1.95
 -10   2   1    1.35    2.66
 -10  -2  -1    3.13    3.18
 -10  -2   1    0.77    2.56
 -10  -2  -1    3.07    2.29
 -10   2  -1    1.65    3.06
  10  -2  -1    4.40    3.79
 -10   2  -1    0.66    2.18
 -10   2   1    5.00    3.38
  10  -2   2 2706.02   29.63
 -10  -2  -2 2261.13   24.14
  10   2   2 2427.05   26.24
  10   2  -2 2905.49   36.74
 -10   2  -2 2212.49   31.45
 -10   2  -2 2561.03   29.61
 -10  -2  -2 2199.03   34.91
 -10  -2   2 2985.96   35.97
  10  -2  -2 2984.89   42.15
 -10   2   2 3341.36   41.08
  10  -2  -3   -0.85    4.66
  10   2   3    0.82    1.73
  10  -2   3   -0.21    2.17
 -10   2  -3    0.66    1.83
  10   2  -3   -3.37    3.06
 -10  -2  -3   -0.46    1.50
 -10  -2  -3    0.46    2.74
 -10  -2   3    0.65    2.80
 -10   2   3    2.41    3.59
 -10   2  -3    0.89    2.64
  10  -2   4  437.08    9.96
 -10   2  -4  519.95   12.56
  10  -2  -4  557.64   19.51
  10   2  -4  576.65   17.63
  10   2   4  473.07   11.29
 -10  -2  -4  485.06   16.86
 -10   2  -4  483.52   16.02
 -10  -2   4  700.57   23.26
 -10   2   4  715.12   20.91
 -10   2  -5    2.96    2.57
  10   2  -5   -1.49    3.70
 -11   2   0  150.48    8.25
 -11  -2   0  189.80   11.47
  11  -2   0  182.61   10.19
  11   2   0  176.59    8.44
 -11  -2   0  185.10    8.65
 -11   2   1   -4.74    3.53
 -11  -2  -1   -2.11    3.19
  11  -2  -1   -1.00    3.34
 -11   2  -1    1.81    3.48
  11  -2   1    0.39    2.65
 -11  -2  -1   -1.03    2.10
 -11   2  -1   -1.66    2.58
  11   2   1   -3.51    2.71
  11   2  -1    0.81    3.32
 -11   2   1    0.77    2.96
 -11  -2   1    1.49    3.11
 -11   2  -2  312.72   11.37
  11  -2  -2  418.83   16.22
 -11  -2  -2  294.32    9.66
  11   2  -2  411.95   14.67
  11  -2   2  359.97   11.66
  11   2   2  348.83   10.70
 -11   2  -2  250.04   11.62
 -11  -2  -2  271.85   13.31
 -11  -2   2  422.50   14.50
 -11   2   2  441.11   15.37
 -11  -2  -3    3.03    2.03
  11  -2  -3    3.99    4.00
 -11   2  -3    2.66    2.14
 -11  -2  -3    0.62    3.17
  11   2  -3    2.19    3.03
  11  -2   3   -1.28    2.07
  11   2   3    0.10    2.12
 -11  -2   3   -2.88    2.90
 -11   2  -3   -1.89    2.79
 -11   2   3    1.14    3.76
 -11   2  -4   52.77    4.74
  11  -2   4   43.56    3.76
 -12   2   0   26.43    4.91
  12  -2   0   25.63    4.80
  12   2   0   15.82    3.79
 -12  -2   0   10.42    4.01
 -12   2   0   17.02    4.20
 -12  -2   0   25.75    4.25
 -12   2   1   -1.15    3.04
 -12   2   1   -2.62    3.26
 -12  -2  -1    5.19    2.59
  12  -2  -1   -2.46    3.79
  12   2  -1   -2.41    3.13
 -12  -2  -1    0.83    3.07
 -12   2  -1    1.89    2.98
 -12  -2   1    1.45    2.80
 -12   2  -1    1.01    2.76
  12   2   1    4.98    3.16
  12  -2   1   -1.33    2.87
  12  -2   2  128.94    7.37
 -12  -2  -2  147.02    7.53
 -12   2   2  162.59   10.44
 -12   2  -2  162.00   10.08
 -12   2  -2  160.71    8.81
 -12  -2   2  165.97    9.68
  12  -2   3    2.61    2.36
 -12   2  -3   -0.71    2.45
 -12   2  -4  458.03   13.91
  12  -2   4   -0.22    1.46
 -13   2   0   61.98    6.94
 -13  -2   0   76.34    7.04
 -13  -2  -1    4.88    3.53
 -13   2   1    0.41    3.39
 -13  -2   1   -1.70    3.26
 -13   2   2  176.73   10.69
   0  -3   0    3.09    0.59
   0   3   0    2.48    0.53
   0  -3   1 6784.57   10.66
   0   3  -1 6566.48   21.85
   0  -3  -1 6779.14   14.07
   0  -3   1 6295.37   22.87
   0   3  -1 6291.62   25.04
   0  -3  -1 6420.80   17.12
   0  -3   1 6335.09   20.63
   0  -3  -2    3.74    0.92
   0  -3   2    2.29    0.85
   0   3  -2    2.48    0.98
   0   3   2    4.16    0.68
   0   3  -2    4.34    1.09
   0   3   2    4.85    0.68
   0  -3  -2    3.91    0.64
   0  -3   2    3.90    0.98
   0   3   3 4982.41   23.34
   0  -3  -3 5077.74   15.75
   0  -3   3 5234.88   26.79
   0  -3   3 5371.21   21.34
   0  -3   3 5062.93   30.30
   0  -3  -3 5161.49   20.67
   0   3  -4    0.47    1.50
   0   3   4    1.16    1.06
   0   3   4    0.12    1.78
   0  -3   4   -1.40    1.19
   0  -3  -4   -0.62    0.58
   0  -3   4    0.78    0.94
   0  -3   4    1.10    1.31
   0  -3  -4    0.85    0.97
   0   3  -5 2636.35   26.42
   0   3   5 2047.30   20.85
   0   3   5 2218.70   27.69
   0  -3   5 2293.44   17.33
   0  -3  -5 2481.13   20.92
   0   3   5 2117.28   16.81
   0  -3  -6    0.00    1.69
   0   3  -6   -0.04    2.18
   0   3   6   -1.35    2.49
   0   3   6    1.34    1.28
   0  -3   6   -0.62    1.06
   0  -3   7   59.61    3.72
   0   3   7   90.99    6.75
   0  -3  -7  159.29    7.01
   0   3  -7  177.60    8.49
   0  -3  -8   -0.55    1.59
   0  -3   8    0.90    1.81
  -1   3   0    0.36    0.35
  -1  -3   0    0.40    0.41
  -1   3   0   -0.06    0.44
  -1  -3   0    0.96    0.79
  -1  -3   0   -0.07    0.37
   1  -3   0    0.92    0.57
   1  -3   0    0.06    0.23
   1   3   0    1.41    0.56
  -1  -3   1 2115.38   10.93
   1  -3  -1 2044.95   12.39
   1   3  -1 2030.20    8.11
  -1  -3  -1 2238.27    6.83
   1   3  -1 2487.02   18.70
  -1  -3   1 2094.49   10.67
   1   3   1 2293.69    7.05
  -1  -3   1 2176.62   13.44
  -1   3   1 2487.45   13.48
  -1  -3  -1 2261.05   12.64
   1  -3   1 2106.37   11.93
   1  -3   1 2207.14   12.40
  -1   3  -1 2240.91   13.18
  -1  -3   1 2250.83   16.42
  -1   3  -1 2182.04   12.24
  -1  -3   2    7.90    1.55
   1  -3   2    7.75    1.21
   1   3  -2    9.00    1.44
  -1  -3   2    7.98    1.01
  -1   3   2    6.36    0.80
   1   3   2    9.16    1.07
   1  -3   2    3.79    0.88
  -1   3  -2    7.61    1.11
  -1  -3   2    5.82    1.23
   1  -3  -2   10.81    1.79
  -1  -3  -2   10.25    1.12
  -1   3  -2    8.97    1.36
   1  -3  -2    9.23    0.90
  -1   3   2   12.44    1.54
   1   3  -2   11.94    1.27
   1   3  -3  931.87   13.62
   1   3   3  831.71   10.09
   1  -3  -3  813.27    9.01
   1   3   3  815.89   11.25
   1   3   3  819.20    5.84
  -1  -3   3  818.32    8.38
  -1   3  -3  885.75    4.86
  -1  -3  -3  825.63    9.61
   1  -3  -3  763.42    9.60
  -1  -3   3  841.55   11.74
  -1   3   3  767.35   14.51
  -1   3   3  816.25    9.10
  -1  -3   3  798.21   12.50
  -1   3  -3  798.90   11.39
  -1   3  -3  806.98   10.52
   1  -3   3  802.82   11.76
   1   3  -3  837.11   12.68
   1  -3   3  777.80    9.73
  -1   3  -4    3.86    1.62
   1  -3  -4    3.79    1.30
  -1  -3   4    1.13    1.35
   1   3  -4    4.24    1.71
  -1   3   4    6.36    2.65
  -1  -3  -4    2.55    1.20
   1  -3   4    1.16    0.83
   1  -3  -4    3.35    0.89
   1   3   4    1.64    1.29
   1   3   4    1.87    1.90
  -1   3   4    1.87    1.10
   1  -3   4   -0.10    1.61
   1  -3   4    2.01    1.11
  -1   3  -4    2.47    0.63
  -1  -3   4    3.89    1.63
  -1  -3   4    1.55    0.91
   1   3   4    2.45    0.68
  -1   3  -5   12.21    2.66
   1  -3  -5   10.53    1.85
   1  -3   5    7.04    1.45
  -1   3  -5   10.80    1.03
   1   3   5   19.06    2.49
  -1   3   5   28.98    4.22
  -1   3   5    7.76    1.75
   1  -3  -5   15.56    1.45
   1   3   5   10.07    1.38
  -1  -3   5    5.68    1.25
   1   3   5   -0.14    1.58
  -1  -3  -5   13.32    2.00
  -1   3  -6   -0.12    2.11
   1  -3  -6    0.70    1.52
   1   3  -6   -0.68    2.23
   1   3   6   -0.85    1.14
   1   3   6   -0.29    1.74
  -1   3   6   -0.94    2.43
  -1   3   6    1.19    1.62
  -1  -3  -6   -0.81    1.57
  -1   3  -6    0.83    0.92
   1  -3   6    2.36    1.19
  -1  -3   6    1.09    1.33
   1  -3   7  116.22    4.80
  -1  -3   7  114.58    5.42
  -1   3   7  140.49    8.37
  -1  -3  -7  148.64    7.27
  -1   3  -7  132.30    7.40
   1  -3  -7  134.36    6.74
   1   3  -7  138.50    7.61
  -1  -3  -8    0.21    1.57
   1  -3  -8   -0.71    1.59
   1  -3   8    0.45    1.83
  -1  -3   8    0.95    1.77
  -2  -3   0    7.04    1.64
   2  -3   0    7.01    0.63
   2  -3   0    4.91    0.83
  -2   3   0    8.61    1.06
  -2   3   0   11.17    0.98
  -2  -3   0    3.82    0.59
   2   3   0    6.14    0.77
  -2  -3   0    5.94    0.80
  -2  -3   0    5.49    0.87
  -2   3   1  701.67    8.53
  -2  -3  -1  348.11    4.55
   2   3  -1  335.25    4.72
   2  -3  -1  355.45    6.40
   2  -3   1  667.33    7.45
  -2  -3   1  653.23   10.70
  -2  -3  -1  376.86    6.94
  -2  -3   1  673.11    8.48
   2  -3   1  637.54    6.75
  -2   3  -1  403.41    5.96
  -2   3  -1  320.72    5.08
  -2  -3  -1  400.56    3.10
  -2  -3   1  719.77    7.09
  -2   3   1  682.11    4.65
  -2  -3  -1  355.81    3.68
   2  -3   1  576.19    7.70
   2   3  -1  382.44    8.62
  -2   3  -2    5.14    0.97
  -2   3  -2   10.25    1.35
   2  -3   2    3.10    0.90
   2   3  -2    6.47    1.62
   2  -3   2    3.23    0.33
  -2  -3   2    6.18    1.38
  -2  -3  -2    1.78    0.71
   2   3   2    7.34    1.30
   2   3  -2    9.53    1.96
  -2   3   2    4.33    0.65
  -2   3   2    5.73    1.50
  -2  -3   2    2.32    0.83
  -2  -3  -2    4.77    1.06
   2  -3   2    7.58    1.25
  -2  -3   2    8.75    1.84
   2  -3  -2    7.70    1.05
  -2   3  -2    6.45    1.33
   2  -3  -2    5.79    1.69
  -2   3  -3 1913.92   10.19
   2   3  -3 2037.71   22.88
  -2   3  -3 1847.10   15.51
  -2  -3   3 2415.10   15.42
  -2  -3  -3 1805.00   12.96
   2   3   3 2441.20   18.21
  -2  -3  -3 1772.01   14.55
   2  -3   3 2348.77   18.93
  -2   3   3 2501.87   15.99
  -2   3  -3 1877.42   17.62
  -2   3   3 2453.18   27.68
  -2  -3   3 2731.23   24.71
   2  -3  -3 1871.25   19.91
   2  -3  -3 1882.50   14.57
  -2  -3   3 2662.56   21.77
   2   3  -3 1880.45   20.24
   2   3   4    0.27    1.30
  -2  -3   4   -0.79    1.70
   2  -3  -4    2.01    1.20
  -2   3   4    2.21    2.74
   2  -3   4    0.47    1.09
  -2  -3  -4    1.11    0.91
  -2   3  -4    0.04    0.66
   2   3   4   -0.47    1.50
  -2   3  -4    1.82    1.30
   2   3   4    0.35    0.56
  -2  -3   4    0.10    1.03
   2  -3  -4    0.41    0.95
   2  -3   4    0.28    1.24
  -2   3   4    0.46    1.21
  -2  -3  -4   -0.57    1.11
   2   3  -4    0.22    1.61
  -2   3  -4   -1.38    1.41
  -2  -3   4    1.17    1.65
  -2  -3  -5 2381.87   22.26
   2  -3  -5 2504.36   19.20
   2   3   5 3056.64   25.65
   2   3   5 2798.02   27.04
  -2   3   5 2478.32   22.60
  -2   3   5 3088.90   38.93
   2  -3   5 2634.95   17.55
  -2   3  -5 2319.41   24.64
   2   3   5 2669.79   13.47
  -2  -3   5 2512.12   20.30
   2  -3  -5 2265.00   21.38
   2   3  -5 2428.54   26.87
  -2   3  -5 2507.23   14.06
  -2   3  -6    0.96    1.97
   2   3   6   -0.65    1.96
   2  -3  -6    0.53    1.70
   2  -3  -6    0.10    1.37
   2   3  -6    1.95    2.29
  -2   3   6   -0.31    3.00
  -2  -3   6    1.53    1.46
   2  -3   6    0.19    1.00
  -2  -3  -6    0.74    1.78
   2  -3   7 1400.90   15.09
  -2  -3   7 1302.31   18.69
  -2  -3  -7 1175.12   18.78
  -2   3  -7 1417.11   24.57
  -2   3   7 1571.39   28.64
   2  -3  -7 1249.04   19.71
   2   3  -7 1234.84   22.73
  -2  -3  -8    0.29    1.85
   2  -3  -8   -2.26    2.14
   2  -3   8   -1.00    1.58
  -3  -3   0    1.11    1.44
  -3  -3   0    1.28    0.79
   3   3   0    0.65    0.69
   3   3   0    1.00    0.62
  -3   3   0    0.60    0.71
  -3   3   0    0.05    0.43
  -3  -3   0    3.39    0.90
   3  -3   0    1.71    0.84
  -3  -3   1   96.29    3.96
  -3  -3  -1  105.12    4.42
   3   3  -1  123.94    5.88
  -3  -3  -1  100.01    2.90
   3  -3   1   98.44    3.87
   3  -3   1   96.19    2.92
   3   3   1   87.44    1.98
   3   3  -1  120.51    3.24
   3  -3   1  138.98    4.02
   3   3   1   90.50    2.71
  -3   3  -1   95.16    3.00
  -3   3  -1  118.11    3.59
  -3  -3  -1  106.36    3.33
   3   3  -1  105.02    3.58
   3  -3  -1  101.45    3.84
  -3  -3   1  104.21    3.27
  -3  -3   1  105.09    5.14
  -3   3   1  107.68    3.34
  -3   3   1  115.88    4.37
  -3   3   2    3.74    0.89
   3  -3  -2    3.44    1.89
   3   3  -2    4.79    1.91
  -3   3  -2    2.45    1.29
   3  -3  -2    5.30    1.13
  -3   3  -2    4.11    1.12
   3   3  -2    8.33    2.13
   3  -3   2    2.81    0.62
  -3  -3  -2    0.50    0.66
   3   3  -2    2.54    1.08
  -3  -3   2    1.71    1.54
  -3  -3  -2    4.84    1.57
  -3   3   2    4.99    1.88
   3  -3   2    2.30    0.84
  -3  -3   2    1.78    1.01
   3  -3   2    1.91    0.79
  -3   3  -2    2.35    1.01
   3   3  -3 2092.16   25.08
  -3  -3  -3 1869.36   13.32
   3   3  -3 1909.33   16.26
  -3  -3   3 1986.76   16.72
   3   3   3 1978.13   18.96
   3  -3  -3 1770.92   21.60
  -3  -3  -3 1866.03   16.59
   3  -3   3 1768.90   13.96
   3  -3   3 1792.30   16.89
  -3   3  -3 1868.18   13.72
  -3   3  -3 1997.26   19.21
  -3   3   3 1632.53   13.13
  -3   3   3 2018.87   26.87
  -3   3  -3 1921.48   15.91
  -3  -3   3 1951.00   22.52
   3   3  -3 1718.70   21.53
   3  -3  -3 1860.96   16.06
  -3  -3   4    2.92    2.33
   3   3  -4    2.09    2.31
   3  -3  -4    1.42    1.42
   3  -3   4    0.43    1.02
  -3  -3   4    0.58    1.54
  -3   3  -4    1.55    1.30
  -3   3  -4    2.19    0.94
  -3   3   4    5.61    3.49
   3   3   4    1.03    0.49
  -3  -3  -4    0.01    0.97
   3   3  -4    3.74    1.82
   3   3   4   -0.10    1.35
   3  -3   4   -1.18    1.28
  -3  -3   4    2.47    1.34
   3  -3  -4   -0.23    1.39
  -3  -3  -4    1.25    1.28
  -3   3   4    2.31    1.26
   3   3   4    0.71    0.83
  -3   3  -4    1.83    1.41
   3   3  -5  707.92   16.70
   3   3   5  759.47    6.86
  -3   3  -5  730.85    8.75
   3  -3  -5  705.35   10.96
  -3  -3   5  640.51   11.61
   3   3   5  725.17    9.80
  -3   3   5  679.69   12.55
  -3  -3  -5  691.13   12.48
  -3   3  -5  644.78   12.78
   3  -3  -5  742.23   13.08
   3   3  -5  724.71   15.30
  -3   3  -5  699.97   12.35
  -3   3  -6    2.53    2.01
   3   3   6   -0.30    1.53
   3   3  -6   -0.44    2.36
  -3   3   6   -4.19    3.52
   3  -3   6    0.92    1.15
   3  -3  -6   -1.75    2.02
   3   3  -6    0.82    2.76
  -3  -3   6    3.24    2.23
  -3  -3  -6    4.28    2.17
   3   3  -7  506.29   16.21
  -3  -3   7  433.40   12.43
  -3  -3  -7  437.91   12.19
  -3   3   7  514.94   17.35
  -3   3  -7  483.44   14.20
   3  -3   7  472.57    9.22
   3  -3  -7  476.39   12.62
   3   3  -7  471.43   14.40
   3  -3  -8   -6.32    2.90
   3  -3   8    0.71    1.50
  -4   3   0    1.67    1.20
  -4  -3   0    5.60    1.58
   4  -3   0    5.22    2.33
   4   3   0    3.30    1.16
  -4  -3   0    1.56    1.08
  -4   3   0    4.72    1.24
   4   3   0    3.07    1.04
   4  -3   0    4.60    1.11
  -4   3   1 5759.44   28.81
   4   3   1 5835.03   23.68
   4  -3   1 5451.75   25.16
   4  -3   1 5384.85   31.74
   4   3  -1 5606.76   28.56
   4   3   1 5515.02   22.82
  -4   3  -1 5923.02   26.50
  -4  -3  -1 6029.91   38.09
   4  -3   1 5521.75   25.25
  -4   3  -1 5760.53   26.54
  -4  -3   1 6883.94   40.55
  -4  -3  -1 6273.77   29.94
   4  -3  -1 5428.18   32.13
   4   3  -1 5597.00   28.82
  -4  -3   1 5320.72   29.58
  -4  -3   1 5658.93   41.68
  -4   3   1 5555.93   33.13
  -4  -3  -1 5943.97   25.22
   4  -3   2    1.95    0.85
  -4   3  -2    0.23    1.77
   4   3  -2    2.72    2.13
   4  -3  -2    5.13    2.34
   4   3  -2    3.32    1.81
  -4  -3  -2    2.01    0.52
  -4  -3  -2    0.10    0.81
   4   3   2    1.44    0.97
   4  -3   2    1.86    0.83
  -4  -3  -2    4.32    1.52
   4  -3   2    2.04    1.24
  -4   3   2    4.94    1.82
   4   3  -2   -0.50    1.18
  -4  -3   2    6.12    1.87
  -4   3  -2    2.80    1.74
  -4   3   2    1.79    1.19
  -4  -3   2    6.39    1.73
   4   3   2    4.56    1.02
  -4   3  -2    1.94    0.93
   4  -3  -3 4994.10   30.98
  -4  -3   3 5211.49   33.37
  -4   3  -3 5731.81   30.81
   4  -3   3 5474.29   17.17
   4  -3  -3 5498.18   43.90
   4   3   3 5091.86   33.02
  -4  -3  -3 5358.77   30.89
   4   3  -3 5195.92   32.74
  -4   3  -3 5571.30   32.58
   4  -3   3 5230.30   26.57
  -4  -3  -3 5864.57   26.55
  -4   3   3 4784.00   28.45
  -4   3   3 5683.15   48.58
   4   3   3 5433.20   20.81
  -4  -3   3 4766.54   39.81
   4   3  -3 5868.94   45.51
   4  -3   3 5152.42   30.61
   4   3  -3 5240.55   39.70
  -4   3  -3 5702.65   28.12
   4   3  -4   -1.33    1.87
   4  -3  -4   -0.14    1.47
   4   3  -4   -0.08    2.62
  -4  -3  -4   -0.89    1.01
  -4   3   4    2.23    2.66
   4   3   4    0.17    1.53
   4   3   4    1.17    0.59
  -4   3  -4   -1.36    1.46
   4   3   4   -0.33    0.54
  -4   3  -4    0.17    1.21
  -4  -3  -4    1.59    1.47
   4  -3  -4    0.94    1.72
  -4  -3   4   -1.90    1.55
  -4   3  -4   -1.73    1.67
   4  -3   4    1.86    1.23
  -4   3   4   -0.51    1.27
   4   3   5 1000.73   10.09
  -4  -3   5  983.36   17.21
  -4  -3  -5 1388.15   19.27
  -4   3   5  881.32   14.92
  -4   3  -5 1139.36   17.24
  -4   3  -5 1433.89   14.94
  -4   3   5 1262.19   27.13
   4   3  -5 1310.55   22.84
  -4   3  -5 1178.69   15.41
   4   3  -5 1367.22   22.63
   4  -3  -5 1303.88   17.98
   4   3   5 1013.90    7.97
   4  -3  -6    3.68    2.25
   4   3  -6    0.23    2.23
  -4   3   6   -2.66    4.70
   4  -3   6   -0.93    1.04
  -4  -3  -6    0.97    2.05
  -4  -3   6    5.77    2.44
   4   3  -6   -0.71    2.71
  -4   3  -6    1.49    2.12
   4  -3   7  371.09    8.39
  -4  -3   7  260.23    9.92
  -4  -3  -7  423.95   11.81
  -4   3   7  368.10   15.31
  -4   3  -7  339.46   11.77
   4   3  -7  431.85   14.77
   4   3  -7  477.00   15.12
   4  -3  -7  479.05   13.23
  -5   3   0   -1.28    1.51
  -5  -3   0    0.02    1.39
   5   3   0    1.42    1.28
   5  -3   0    0.13    2.44
  -5   3   0    0.79    1.19
   5  -3   0   -0.55    0.99
  -5  -3   0   -0.71    1.32
   5   3   0   -1.33    1.17
  -5   3   1 1401.09   16.77
  -5   3  -1 1315.97   14.35
   5   3   1 1196.92   11.78
  -5  -3   1 1225.08   16.73
  -5   3  -1 1312.24   14.62
   5   3   1 1429.05   16.41
  -5  -3  -1 1241.43   13.46
   5  -3   1 1286.63   13.96
   5   3  -1 1400.74   16.30
  -5  -3   1 1190.85   18.08
  -5  -3  -1 1236.42   19.31
   5  -3  -1 1173.85   15.65
   5   3  -1 1308.04   16.01
  -5  -3  -1 1221.79   13.86
   5  -3   1 1161.29   15.96
   5  -3   1 1364.63   14.01
  -5   3   1 1306.43   18.09
  -5  -3   1 1421.04   22.88
   5   3   2    5.59    1.59
  -5  -3   2    2.58    1.57
  -5   3   2    3.26    1.57
   5  -3  -2    1.99    1.70
  -5   3  -2    6.31    2.35
   5   3  -2    4.88    2.59
   5  -3   2    2.42    1.05
  -5  -3  -2    0.45    0.99
   5  -3   2    1.34    1.04
   5   3   2    1.85    1.15
  -5  -3  -2    2.92    0.71
   5  -3   2    2.28    1.19
  -5  -3  -2    3.00    1.53
   5   3  -2    4.97    1.69
  -5   3   2    1.62    2.23
  -5   3  -2    1.64    1.27
  -5   3  -2    2.39    1.35
  -5  -3   2    2.76    2.27
   5   3  -3  522.65   13.81
  -5  -3  -3  529.39    4.86
   5   3  -3  596.70   15.47
   5  -3   3  521.89    6.27
  -5   3   3  646.29   16.73
  -5  -3  -3  500.88    8.42
   5  -3   3  471.40    7.98
  -5   3  -3  508.47    8.82
   5   3  -3  546.07   11.42
  -5  -3   3  613.08   13.21
   5  -3  -3  639.85   16.35
   5  -3   3  783.13   14.99
  -5  -3  -3  522.79   11.04
   5   3   3  653.25    9.31
  -5   3  -3  481.68    9.60
  -5   3   3  513.15   10.30
  -5  -3   3  500.32   13.52
  -5   3  -3  588.34   12.56
  -5   3   4    1.45    1.52
  -5   3  -4    1.40    1.47
   5  -3  -4   -2.42    1.81
   5   3  -4    3.73    3.08
   5   3   4    2.56    0.89
  -5   3   4    3.94    3.63
   5   3   4    0.95    0.53
   5  -3   4   -0.41    1.15
  -5   3  -4   -0.48    1.58
  -5  -3  -4   -0.67    1.62
   5   3  -4    0.09    2.17
  -5   3  -4    2.17    1.63
   5  -3  -4    2.04    2.42
  -5  -3   4    1.84    1.77
  -5   3  -5    7.37    2.32
   5   3  -5    9.07    2.64
   5  -3  -5    7.74    2.31
   5   3  -5    1.22    2.51
  -5   3  -5    8.78    2.11
   5   3   5    6.48    0.96
   5   3   5    4.76    0.82
  -5   3   5    3.90    3.11
  -5  -3  -5    5.69    1.96
  -5   3  -5    6.13    2.26
  -5   3   5    2.33    1.67
  -5  -3   5    4.21    2.43
   5   3  -6   -0.50    3.00
  -5   3   6   -4.86    3.63
  -5   3  -6   -0.61    1.83
   5  -3  -6    0.89    2.21
  -5  -3  -6    3.31    2.25
   5   3  -6    5.65    3.35
  -5   3  -6    1.39    2.27
  -5  -3   6   -1.27    1.95
   5  -3   7  108.08    4.50
  -5  -3  -7  125.81    7.39
  -5   3   7  126.54    8.97
   5   3  -7  133.32    8.87
   5  -3  -7  109.49    6.83
  -6  -3   0    3.29    1.97
  -6   3   0    0.32    1.62
   6  -3   0    5.46    2.78
  -6  -3   0   -2.74    1.66
   6   3   0    0.54    1.53
   6  -3   0   -1.02    1.21
  -6   3   0   -0.46    1.25
   6   3   0    1.69    1.92
  -6  -3   1  133.58    6.48
  -6  -3  -1  184.28    6.07
  -6   3   1  165.45    6.43
   6   3   1  171.52    5.28
  -6  -3   1  141.87    6.44
  -6   3  -1  203.80    6.38
  -6  -3  -1  191.04    8.33
   6  -3  -1  185.57    8.88
  -6   3  -1  206.79    6.79
   6   3  -1  246.56    8.36
   6  -3  -1  238.96    9.02
  -6  -3  -1  205.50    6.55
   6   3  -1  196.68    7.23
   6   3   1  203.62    7.37
   6  -3   1  144.27    4.82
  -6   3   1  156.94    7.07
   6  -3   1  146.62    6.14
  -6  -3   1  179.33    8.75
   6  -3   2   -0.19    1.19
   6   3   2    0.56    1.45
  -6  -3   2    0.95    2.37
  -6   3  -2   -1.61    1.11
  -6   3   2    0.99    1.51
   6  -3  -2    0.24    1.79
  -6   3  -2   -1.06    2.53
   6   3   2   -0.03    1.11
   6   3  -2   -2.58    2.34
  -6  -3  -2   -0.36    0.83
   6  -3   2   -0.84    1.21
  -6  -3  -2   -0.56    1.16
   6  -3   2    1.72    1.51
  -6  -3  -2   -0.49    1.52
   6   3  -2    3.63    1.91
  -6   3  -2   -0.23    1.42
  -6   3   2    1.36    2.17
  -6  -3   2    0.48    2.34
  -6  -3  -3 1510.24   20.83
   6   3  -3 1438.32   24.93
   6  -3   3 2033.56   18.70
  -6   3  -3 1478.08   21.42
   6  -3   3 1878.55   19.97
   6  -3  -3 1755.34   27.42
  -6  -3   3 2004.02   25.47
   6   3   3 2391.56   20.57
  -6   3  -3 1624.35   21.26
  -6   3   3 1817.22   22.00
  -6  -3  -3 1568.98   10.54
  -6   3  -3 1621.70   17.63
  -6   3   3 2584.82   36.17
   6   3  -3 1620.30   25.70
   6  -3   3 1953.71   14.03
  -6  -3   4   -0.80    1.97
  -6   3  -4   -0.41    1.44
  -6   3   4    1.55    1.79
   6   3   4    0.48    1.17
  -6   3  -4    0.42    2.03
  -6   3   4   -1.67    2.83
  -6  -3  -4    0.19    0.59
   6   3  -4    1.49    2.75
  -6  -3  -4    2.08    1.88
  -6   3  -4    3.53    2.14
   6   3  -4    0.87    2.42
   6  -3  -5 1015.97   17.84
  -6   3  -5 1146.22   18.47
   6   3   5 1414.23    8.58
  -6   3  -5 1168.43   17.08
  -6  -3   5 1581.32   24.79
  -6  -3  -5 1229.57   21.36
  -6   3   5 1384.63   21.18
  -6   3  -5 1131.32   19.82
   6   3  -5 1250.43   26.24
   6   3  -5 1085.84   21.64
  -6  -3   6    4.18    2.81
  -6   3  -6   -2.48    2.30
   6   3  -6   -2.21    3.01
  -6   3   6   -2.05    3.25
   6   3  -6    4.75    3.19
   6  -3  -6   -1.04    2.48
  -6  -3  -6   -1.07    2.66
  -6   3  -6   -0.61    2.65
   6  -3  -7  849.56   19.45
   6  -3   7  919.75   13.59
  -7  -3   0    1.66    2.01
  -7   3   0    0.49    1.51
  -7  -3   0    2.23    2.19
   7  -3   0   -2.80    2.81
   7   3   0   -0.14    1.81
   7  -3   0    1.73    1.16
  -7   3   0    1.98    1.62
   7   3   0    2.33    2.06
   7   3  -1  969.13   16.23
  -7   3   1  969.30   16.74
  -7  -3   1  737.97   16.25
  -7  -3  -1  867.54   14.04
   7   3   1  905.53   12.91
  -7   3  -1  966.90   15.10
   7  -3  -1  985.25   21.83
   7   3  -1 1150.22   19.20
   7   3   1 1191.62   18.67
  -7   3   1  887.20   17.09
  -7  -3  -1  869.24   19.53
  -7   3  -1  940.21   15.82
  -7  -3   1  918.49   17.42
   7  -3  -1  909.51   16.37
   7  -3   1  822.69   12.77
  -7  -3  -1  898.15   14.15
  -7   3   1  745.38   16.55
   7  -3   1  887.60   16.22
  -7  -3   1  805.30   18.78
   7   3   2   -2.86    2.06
  -7   3  -2    0.01    1.36
  -7  -3   2    5.14    2.49
  -7   3   2   -0.93    1.78
  -7  -3  -2    0.66    1.35
  -7   3  -2    1.59    2.94
   7   3  -2   -0.75    2.26
   7  -3   2    0.03    1.42
   7   3   2    0.39    1.36
  -7  -3  -2    5.21    2.38
   7   3  -2   -1.00    1.82
  -7   3  -2    2.18    1.64
   7  -3  -2    2.84    3.52
  -7   3   2    0.68    2.34
   7  -3   2    1.85    1.44
  -7   3  -3  380.13   12.31
   7   3  -3  440.55   13.70
   7  -3   3  451.63    8.14
   7   3   3  445.72    8.59
  -7  -3  -3  419.14   12.15
  -7  -3   3  378.43   12.10
  -7   3  -3  428.64   11.28
  -7  -3  -3  418.09    6.07
  -7   3  -3  439.55    9.63
  -7   3   3  416.74   11.74
  -7   3   4    0.66    2.04
  -7  -3  -4   -0.10    0.87
  -7   3  -4    1.92    2.69
   7   3  -4   -0.35    2.45
   7  -3   4    0.59    1.01
   7   3   4   -0.57    1.40
  -7  -3   4    2.48    2.84
  -7   3   4    6.86    3.89
  -7  -3  -4   -0.01    2.34
  -7   3  -4    2.35    1.92
  -7   3  -4    1.52    1.76
   7   3  -4    0.60    2.69
  -7  -3   5    7.44    3.57
   7   3  -5   10.16    3.57
   7   3  -5    9.27    3.42
  -7   3   5    7.71    4.07
  -7   3  -5    7.21    2.63
  -7  -3  -5    6.84    2.92
  -7   3  -5    3.58    2.17
  -7  -3   6    1.66    2.97
   7   3  -6    1.51    3.44
   7   3  -6   -0.54    3.05
  -7   3   6   -0.41    3.60
  -7   3  -6    1.07    2.01
  -7  -3  -6    0.53    2.72
  -7   3  -6    0.48    2.80
   8   3   0    2.90    2.26
   8  -3   0    1.54    3.49
  -8  -3   0    0.30    1.89
  -8   3   0    2.02    1.75
   8   3   0    5.21    2.80
  -8   3   0   -0.20    2.08
  -8   3   1 3206.18   32.19
   8   3  -1 3338.95   33.15
   8  -3   1 2951.97   30.87
   8   3   1 2569.70   23.63
  -8   3  -1 3083.66   29.66
   8   3   1 4025.98   36.40
  -8   3   1 2917.64   33.96
  -8  -3  -1 2733.42   36.76
  -8   3  -1 2819.30   29.60
   8  -3  -1 3407.95   41.82
  -8  -3   1 4074.32   43.53
   8   3  -1 3864.47   37.76
  -8  -3  -1 2960.98   27.00
  -8   3   1 3213.01   36.64
   8   3   2   -0.68    1.89
  -8   3  -2   -1.86    1.91
  -8   3   2   -0.30    2.56
   8  -3  -2   -2.81    3.42
  -8  -3   2   -1.57    2.42
  -8  -3  -2    0.38    1.26
   8   3  -2    3.10    3.03
   8  -3   2   -0.09    1.52
   8   3   2    0.23    1.57
  -8  -3  -2    1.91    2.50
  -8   3  -2   -0.69    1.82
  -8   3   2    0.93    2.53
   8  -3  -3 2926.92   40.03
  -8   3  -3 2845.29   36.38
   8   3  -3 3359.91   38.70
   8  -3   3 2790.02   21.98
   8   3   3 3977.57   33.66
  -8  -3  -3 2757.11   17.42
  -8  -3  -3 3003.90   34.97
  -8   3  -3 2975.65   32.12
  -8  -3   3 2821.29   34.76
   8   3   3 2667.43   22.35
  -8   3  -3 2972.98   25.94
  -8   3   3 3688.92   44.42
  -8   3   3 2442.01   29.40
  -8  -3  -4    0.05    0.92
   8   3  -4   -0.14    2.81
  -8   3   4   -1.72    3.67
  -8  -3   4    0.36    2.55
   8  -3   4   -0.81    1.09
  -8  -3  -4    0.37    2.57
  -8   3  -4    2.18    2.22
  -8   3  -4   -0.77    1.58
  -8   3  -5  605.03   13.18
   8   3  -5  618.82   18.12
  -8  -3  -5  581.39   16.39
  -8   3  -5  577.15   15.40
  -8   3   5  576.60   18.85
   8   3  -6   -0.81    3.85
  -8   3  -6   -2.96    2.60
  -8   3   6    3.12    4.03
  -9   3   0    0.09    2.34
   9   3   0    1.92    2.34
  -9  -3   0    2.55    2.55
  -9   3   0    0.16    1.93
   9   3   0    2.73    2.92
   9  -3   0    2.84    3.24
  -9   3   1   21.69    3.99
  -9   3   1   27.31    3.74
  -9   3  -1   13.84    2.95
   9   3   1   16.35    2.72
   9  -3  -1   15.52    4.28
   9  -3   1   19.08    3.34
  -9   3   1   18.65    3.56
  -9  -3  -1   22.93    4.48
  -9   3  -1   13.26    2.80
  -9  -3   1   27.45    4.00
   9   3  -1   21.55    3.80
   9   3   1   25.83    3.81
  -9  -3  -1   23.93    3.12
   9  -3  -2   -1.94    3.49
   9   3  -2   -0.91    2.93
   9  -3   2    2.51    1.97
  -9  -3   2    0.96    2.81
  -9   3   2   -0.67    3.12
  -9  -3  -2   -0.47    1.40
   9   3   2    0.27    1.73
  -9  -3  -2    0.74    2.52
  -9   3  -2    0.17    2.13
  -9   3   2    2.95    3.10
  -9   3  -2   -0.66    1.92
   9   3   2   -0.71    2.08
   9  -3   3  877.62   13.63
   9   3   3  843.44   13.57
  -9  -3  -3  834.85   11.40
  -9   3  -3  886.52   18.59
  -9  -3  -3  751.52   19.14
  -9   3  -3  920.22   16.12
  -9  -3   3  920.16   21.41
   9   3  -3  975.07   21.28
  -9   3   3 1104.15   23.62
   9  -3  -3  914.01   23.72
   9   3  -4   -2.81    2.84
  -9  -3   4   -0.22    2.82
   9  -3  -4   -0.06    3.62
   9  -3   4   -0.44    1.41
  -9   3  -4   -0.42    1.64
  -9   3   4   -0.75    3.94
  -9  -3  -4    4.68    2.94
  -9   3  -4   -2.00    2.91
  -9   3  -5  301.80   10.18
   9  -3  -5  297.46   14.26
   9   3  -5  304.85   12.82
  -9  -3  -5  290.81   12.29
  -9   3  -5  289.18   12.37
  -9  -3   5  306.13   13.36
   9   3  -6    2.84    3.74
  -9   3  -6    0.19    2.58
  10  -3   0    3.53    3.25
 -10   3   0    0.66    2.29
  10   3   0   -1.54    2.58
 -10  -3   0    5.27    2.98
 -10   3   0    3.04    3.09
 -10   3   1  104.84    7.46
  10  -3   1   99.42    6.91
  10   3   1   89.96    5.40
  10  -3  -1   83.49    7.69
 -10  -3  -1   29.25    5.07
 -10   3   1   87.71    6.58
 -10   3  -1   14.63    3.26
 -10   3  -1    7.59    2.76
 -10  -3   1  118.26    7.55
  10   3  -1   26.78    4.02
 -10  -3  -1   18.61    3.11
  10   3   2   -3.45    2.31
  10  -3  -2   -4.46    4.05
 -10  -3  -2   -1.20    1.69
  10   3  -2    0.48    2.69
 -10  -3   2   -3.19    2.88
 -10   3   2    3.37    3.11
 -10  -3  -2    0.97    2.85
 -10   3  -2   -1.46    2.49
 -10   3   2   -2.10    3.19
  10  -3   2   -1.72    2.33
 -10   3  -2    2.05    2.43
  10   3   3  458.92   10.67
  10  -3  -3  279.53   14.32
 -10  -3  -3  226.63    6.68
  10  -3   3  481.10   11.09
  10   3  -3  278.23   11.97
 -10  -3  -3  201.11   10.95
 -10   3  -3  233.73   10.54
 -10   3  -3  238.59    8.86
 -10  -3   3  751.19   22.56
 -10   3   3  706.00   19.63
  10  -3  -4   -0.68    4.00
  10   3  -4    3.24    3.58
 -10  -3   4   -0.25    3.27
  10  -3   4   -1.46    1.52
 -10   3  -4    0.01    2.12
 -10  -3  -4    1.30    2.98
 -10   3  -4   -5.30    3.22
 -10   3   4   -1.80    4.25
 -10   3  -5  626.83   15.26
  10   3  -5  616.21   17.71
  11  -3   0   -3.75    3.50
 -11   3   0    0.73    2.66
  11   3   0    1.93    2.98
 -11   3   0   -0.04    2.98
 -11  -3   0    2.51    2.77
 -11  -3   0    0.78    3.37
 -11  -3  -1  423.65   12.43
 -11   3   1  438.65   15.16
  11  -3  -1  494.80   17.29
  11  -3   1  416.30   13.33
  11   3  -1  454.12   13.78
 -11   3  -1  310.60   11.92
 -11  -3  -1  363.79   15.55
 -11   3   1  432.15   14.77
  11   3   1  419.16   12.05
 -11   3  -1  304.11   12.52
 -11  -3   1  510.27   15.51
 -11   3   2    6.96    4.01
  11  -3  -2    5.71    4.74
  11   3  -2    1.99    2.78
  11  -3   2    1.96    2.89
  11   3   2   -1.10    2.10
 -11  -3  -2   -0.09    1.58
 -11  -3   2   -0.18    2.80
 -11   3   2    1.85    3.51
 -11  -3  -2   -1.67    3.20
 -11   3  -2    4.83    3.10
 -11   3  -2    2.38    2.40
  11   3  -3  174.02    9.91
  11  -3   3  149.69    6.90
  11   3   3  149.82    6.60
  11  -3  -3  160.39   11.06
 -11  -3  -3  113.91    8.82
 -11   3  -3  132.07    8.69
 -11   3  -3  129.00    7.15
 -11  -3   3  167.85    9.62
  11  -3   4    0.85    1.91
 -11   3  -4   -0.21    2.21
  12   3   0    0.24    2.99
 -12   3   0    5.29    3.23
  12  -3   0    2.71    4.11
 -12  -3   0    1.12    3.94
 -12   3   0   -1.85    4.58
 -12  -3   0   -0.97    3.14
 -12  -3  -1 1360.55   23.22
 -12   3   1 1603.54   29.67
  12  -3  -1 1686.10   32.62
  12   3  -1 1306.88   23.81
 -12   3  -1 1054.37   22.79
 -12   3   1 1439.44   27.39
 -12   3  -1  982.72   23.80
  12  -3   1 1514.02   26.87
 -12  -3   1 1902.46   30.34
 -12   3  -2    0.46    2.73
  12  -3   2   -4.13    3.07
 -12   3   2    8.29    4.57
 -12  -3   2   -3.48    3.47
 -12   3  -2    0.61    3.03
 -12   3   3  969.25   23.71
 -12   3  -3  725.09   17.77
 -13   3   0    9.35    4.77
 -13  -3   0    0.54    3.42
 -13  -3  -1  243.82   10.30
 -13   3   1  263.64   12.50
 -13   3   2    2.98    3.72
   0   4   0 1484.72    9.38
   0  -4   0 1480.47    9.39
   0  -4   1    0.45    0.70
   0   4  -1    2.53    1.10
   0  -4  -1    1.16    0.51
   0  -4  -1    1.44    0.58
   0  -4   1    0.56    0.28
   0  -4  -1    1.45    0.41
   0  -4   1    1.73    0.73
   0   4  -1    1.56    0.73
   0  -4   2 2429.91   16.63
   0   4   2 2713.38   11.68
   0   4   2 2521.58   14.25
   0  -4  -2 2098.56   10.69
   0  -4  -2 1871.62   16.58
   0  -4   2 2604.66   19.20
   0   4  -2 2042.25   15.76
   0   4  -2 1985.73   17.50
   0   4  -3    0.38    1.27
   0  -4   3    2.19    1.22
   0  -4   3    2.01    0.88
   0   4   3    5.04    1.22
   0  -4  -3    3.01    0.68
   0   4   3    3.78    0.95
   0  -4   3    3.28    1.53
   0  -4  -3    3.79    0.92
   0  -4   4 1446.15   16.60
   0  -4   4 1273.99   11.71
   0  -4  -4 1698.98    9.70
   0   4  -4 1717.17   16.29
   0   4   4 1425.69   14.83
   0  -4  -4 1659.44   14.55
   0   4   4 1406.57   16.57
   0   4  -4 1605.96   19.39
   0  -4   4 1323.07   18.05
   0  -4  -5    0.47    1.32
   0   4  -5    0.52    1.78
   0   4   5   -3.57    2.22
   0  -4   5    0.51    1.04
   0   4   5    0.05    1.24
   0   4   5    1.13    0.94
   0  -4   6 2146.21   17.70
   0  -4  -6 2104.45   22.51
   0  -4  -7    2.61    2.10
   0   4  -7   -0.20    2.68
   0  -4   7    1.50    1.53
   0  -4  -8  117.42    6.78
  -1  -4   0 1263.26    7.35
   1  -4   0 1308.67    9.83
   1  -4   0 1305.98    6.68
  -1   4   0 1390.50   10.13
   1   4   0 1295.63    9.00
  -1   4   0 1421.37    9.16
  -1  -4   0 1229.88    8.32
  -1  -4   0 1381.88   12.95
  -1  -4   1    1.38    0.76
  -1   4  -1    2.46    0.88
  -1  -4   1    3.49    1.06
   1  -4   1    2.01    0.72
   1   4   1    3.41    0.57
  -1  -4   1    2.61    0.59
   1   4  -1    3.05    0.92
   1   4  -1    2.63    0.48
  -1  -4  -1    3.56    0.82
  -1  -4  -1    2.78    0.48
  -1   4   1    2.10    0.66
   1  -4   1    2.06    0.68
   1  -4  -1    3.11    0.80
  -1   4  -1    3.03    0.79
  -1   4   2 1543.36   11.75
   1  -4   2 1450.06   13.63
  -1  -4   2 1577.58   10.94
  -1  -4   2 1664.95   15.22
  -1   4  -2 1432.43   12.98
  -1   4   2 1570.62    8.63
  -1  -4  -2 1492.86    8.58
  -1  -4  -2 1521.81   10.61
   1   4  -2 1716.19    7.78
   1  -4  -2 1488.63   16.93
  -1  -4   2 1468.80   15.94
  -1   4  -2 1786.29   16.70
   1  -4   2 1534.19   13.41
   1  -4  -2 1541.59    7.93
   1   4   2 1572.31    5.42
   1   4  -2 1528.02   16.29
  -1   4  -3   -0.76    1.49
   1  -4  -3    0.97    0.78
   1   4  -3    0.90    1.43
   1  -4   3   -0.26    0.90
   1   4  -3   -0.44    0.92
   1   4   3    0.37    0.41
  -1  -4  -3    0.51    0.27
  -1  -4   3    0.95    0.93
   1   4   3    1.54    0.85
  -1  -4   3    0.15    1.15
  -1   4   3    2.70    1.41
  -1   4   3   -1.23    0.78
  -1  -4  -3    1.38    0.81
   1  -4   3    1.21    1.19
  -1   4  -3   -1.31    1.05
   1  -4  -3    1.70    1.24
  -1  -4   3    1.91    1.48
   1   4  -4 1151.18   16.61
  -1  -4   4 1112.10   15.61
  -1  -4   4 1092.36   11.40
   1   4   4 1019.36    7.32
  -1   4   4  945.53   11.25
   1  -4   4  983.86   15.54
  -1  -4  -4 1013.70   12.08
  -1  -4   4  945.20   15.19
  -1   4  -4 1122.96    5.97
  -1   4  -4 1070.24   16.39
  -1   4   4  990.40   16.57
   1  -4  -4  966.45   11.03
   1   4   4 1074.31   10.68
   1   4  -4 1054.93   16.50
   1  -4   4  947.00   12.59
   1  -4  -4 1057.63   10.29
  -1   4  -5   -0.04    1.99
   1  -4  -5    1.25    1.34
   1   4  -5    2.79    2.09
   1   4  -5    0.43    2.18
   1   4   5    2.01    1.64
  -1   4  -5   -0.96    0.70
   1   4   5   -1.39    1.72
   1   4   5    0.31    0.74
  -1   4   5    2.15    2.41
   1  -4   5    0.54    1.05
   1  -4  -5    0.10    0.88
  -1  -4   5   -0.89    1.41
  -1   4   5   -0.72    1.34
  -1  -4  -5    1.00    1.31
   1  -4   6 1771.14   16.76
  -1  -4   6 1632.93   17.14
  -1   4   6 1868.32   28.09
  -1  -4  -6 1649.72   19.07
  -1   4  -6 1807.41   24.81
   1  -4  -6 1736.55   19.89
   1   4  -6 1762.66   24.93
  -1   4   6 1610.08   17.55
  -1  -4  -7   -2.29    2.43
  -1   4  -7   -0.11    2.53
   1  -4  -7    0.80    2.02
   1  -4   7   -2.03    1.64
  -1  -4   7    1.00    1.66
   1   4  -7    0.75    2.36
  -1  -4  -8    1.16    1.81
   1  -4  -8   89.01    5.91
   2   4   0 4721.00   16.40
  -2  -4   0 4541.90   15.79
  -2  -4   0 4821.73   18.73
  -2   4   0 4957.07   21.08
  -2  -4   0 4677.97   17.32
  -2   4   0 4795.96   15.38
  -2  -4   0 4748.21   30.29
  -2  -4   1    2.52    0.86
  -2  -4   1    1.22    0.88
   2   4  -1    1.81    0.61
  -2  -4  -1   -0.03    0.56
  -2   4   1    1.68    0.78
  -2  -4  -1    0.93    0.36
  -2   4  -1    1.58    0.73
  -2  -4   1    0.05    0.78
   2   4  -1    0.33    1.49
  -2  -4  -1    0.82    0.32
   2  -4  -1    2.45    0.86
   2  -4   1    0.24    0.57
   2  -4   1    1.69    0.78
  -2  -4   1    1.86    1.24
  -2   4  -1    1.18    0.69
  -2   4  -2 1155.25   11.69
  -2  -4  -2 1050.68    8.94
  -2  -4   2 1014.61    9.49
  -2  -4  -2 1217.63   11.63
  -2   4   2  884.92    5.65
   2  -4   2  850.59    9.62
   2  -4   2  873.92   10.52
   2  -4  -2 1152.16   16.28
  -2   4  -2 1115.61   11.95
  -2  -4   2  942.68   12.07
  -2  -4   2  859.20   13.44
   2   4  -2 1287.58   17.65
  -2   4   2  977.72   11.94
   2  -4  -2 1030.08    7.54
   2  -4  -3    2.91    1.69
  -2  -4   3    1.49    1.36
   2  -4  -3    2.47    0.93
   2   4  -3    2.65    1.64
   2   4  -3    2.52    1.33
   2  -4   3    1.06    0.87
  -2  -4  -3    0.81    0.80
  -2  -4   3    1.79    1.58
   2   4   3    2.45    1.16
  -2  -4   3    0.08    0.91
  -2   4   3    5.22    1.63
  -2  -4  -3    4.08    1.07
  -2   4   3    1.83    0.81
   2  -4   3    4.44    1.42
  -2   4  -3    2.63    1.29
  -2   4  -3    2.25    1.36
  -2  -4   4  707.08    9.29
   2  -4  -4 1014.77   12.97
  -2  -4  -4  879.57   10.07
   2   4   4  787.78   12.44
  -2   4  -4  965.56    7.40
  -2  -4   4  793.75   13.83
  -2   4   4  704.56    9.52
   2  -4   4  757.68   13.11
  -2  -4  -4 1024.41   13.07
  -2  -4   4  792.64   15.01
   2  -4   4 1330.33   20.15
  -2   4  -4  968.00   14.94
  -2   4   4  828.92   17.39
  -2   4  -4  991.02   13.92
   2  -4  -4  944.39   11.25
   2   4  -4  999.07   16.64
  -2   4  -5    1.04    1.87
   2   4  -5    0.92    1.81
   2   4  -5   -6.13    2.94
   2   4   5    0.12    0.50
  -2   4  -5    0.98    0.87
   2   4   5    1.31    1.10
  -2   4   5    2.29    2.43
   2  -4   5   -0.61    0.96
   2   4   5    3.27    1.91
   2  -4  -5    0.41    1.19
  -2  -4   5    0.97    1.26
  -2   4   5    1.62    1.41
   2  -4  -5    1.67    1.42
  -2  -4  -5    1.01    1.49
   2  -4  -6  412.89    7.85
   2  -4   6  405.17    8.35
  -2  -4   6  325.11    8.42
   2   4  -6  366.22   11.95
  -2  -4  -6  425.48   10.39
  -2   4   6  386.83   13.33
  -2   4  -6  444.53   12.98
   2  -4  -6  434.97   10.16
   2   4  -6  399.57   12.07
  -2  -4  -7   -0.76    1.95
  -2   4  -7   -0.15    2.56
   2   4  -7   -0.44    2.67
  -2   4   7    0.97    3.04
   2  -4   7   -1.26    1.51
  -2  -4   7   -1.43    1.65
   2  -4  -7    1.34    2.00
  -2  -4  -8    2.66    2.15
  -3  -4   0 3217.12   30.55
   3  -4   0 3082.37   18.50
  -3  -4   0 3051.87   16.79
   3   4   0 2875.78   14.82
  -3   4   0 3166.08   19.34
   3  -4   0 3072.92   14.53
  -3  -4   0 2879.08   14.79
  -3  -4   0 3164.15   17.33
  -3  -4  -1    3.66    0.74
  -3   4   1    1.74    1.00
   3  -4   1    5.80    1.71
   3   4  -1    4.03    2.19
  -3  -4   1    3.84    1.82
  -3   4  -1    3.21    1.02
  -3  -4   1    1.84    1.16
  -3  -4  -1    2.74    0.55
   3   4  -1    1.09    0.84
  -3  -4  -1    1.67    0.68
   3   4   1    0.48    0.66
   3  -4   1    2.14    0.90
   3  -4  -1    3.04    1.05
  -3   4   1    2.85    0.56
   3  -4   1    4.40    0.86
  -3  -4   1    3.08    0.82
  -3   4  -1    3.75    1.05
  -3   4   1    5.56    1.04
  -3  -4   2  143.47    5.27
   3   4  -2  178.63    4.92
  -3  -4  -2  144.52    3.86
  -3  -4   2  152.31    4.32
   3  -4   2  130.71    4.15
  -3  -4  -2  169.19    5.23
   3  -4   2  147.83    2.61
   3  -4   2  218.93    5.45
  -3   4  -2  186.26    5.42
   3  -4  -2  180.91    7.07
  -3   4   2  151.66    3.08
  -3  -4   2  125.43    5.88
  -3   4  -2  154.98    4.39
  -3   4   2  151.40    5.53
  -3  -4   2  134.27    6.28
   3   4  -2  178.85    7.27
   3  -4  -3   -1.26    2.07
  -3  -4   3    1.13    1.62
   3  -4   3    0.74    1.04
   3   4  -3   -0.31    1.71
   3   4  -3   -0.05    1.74
  -3   4  -3    0.97    1.16
  -3  -4  -3    0.65    0.85
   3   4   3   -1.68    1.17
  -3  -4   3    1.40    1.55
  -3   4   3    2.29    1.96
  -3  -4  -3   -0.37    1.08
  -3  -4   3    1.00    1.01
   3  -4   3   -1.85    1.10
   3  -4  -3    0.44    0.95
  -3   4   3   -0.22    0.76
  -3   4  -3   -0.10    1.16
  -3   4  -4 2334.58   16.83
   3   4  -4 2399.78   28.18
  -3  -4   4 2291.15   19.47
   3  -4  -4 2339.48   25.87
   3   4   4 2226.93   23.05
  -3   4  -4 2050.12   19.09
   3  -4   4 2064.65   21.17
  -3  -4  -4 2803.56   25.57
   3  -4   4 1949.93   17.19
  -3   4   4 2169.11   18.05
  -3   4  -4 1982.37   20.84
  -3   4   4 2204.50   29.40
   3   4  -4 2301.22   26.87
   3  -4  -4 2306.10   19.97
  -3   4  -5   -1.95    1.71
   3  -4  -5   -1.07    1.60
   3   4  -5   -0.81    2.14
  -3   4  -5   -0.79    1.49
  -3   4   5    2.65    1.48
   3   4  -5    2.64    3.05
  -3   4  -5    0.94    1.17
  -3   4   5   -5.17    3.42
   3  -4  -5    0.50    1.42
  -3  -4   5    0.96    1.30
  -3  -4  -5   -0.10    1.50
   3   4  -6  684.27   16.90
   3  -4   6  670.07   10.44
  -3  -4   6  572.26   11.77
  -3  -4  -6  674.12   13.58
  -3   4   6  773.90   19.60
  -3   4  -6  746.48   16.93
   3  -4  -6  773.80   14.65
   3   4  -6  750.39   17.81
  -3   4  -7   -1.28    2.64
   3  -4  -7    1.50    2.38
   3   4  -7    1.28    3.20
   3  -4   7    0.81    1.30
  -3   4   7    2.01    3.73
  -3  -4   7    0.53    2.01
  -3  -4  -7    1.46    2.01
  -4  -4   0   25.96    2.06
   4   4   0   30.79    2.00
  -4   4   0   22.07    2.03
   4   4   0   17.43    1.58
  -4  -4   0   17.14    1.65
  -4   4   0   26.72    1.81
   4  -4   0   20.13    1.84
  -4  -4   1   -0.82    1.72
  -4   4   1   -0.34    1.18
  -4   4   1    0.88    1.04
  -4  -4  -1    2.05    1.23
   4  -4   1    0.65    1.87
   4   4   1    0.71    0.75
  -4  -4   1    2.41    1.56
  -4  -4  -1    1.48    0.89
   4   4  -1    1.67    1.10
  -4   4  -1    0.63    1.05
   4   4   1   -0.09    0.57
   4   4  -1    0.47    1.00
   4  -4  -1    0.96    0.95
  -4   4   1    2.92    0.98
   4  -4   1    0.71    0.79
   4  -4   1   -0.19    0.91
  -4   4  -1    1.44    1.10
  -4  -4   1    1.13    1.06
   4   4  -2 2323.92   28.51
  -4  -4  -2 2202.26   15.79
   4   4  -2 2235.35   20.58
   4  -4   2 2173.78   16.97
   4   4  -2 2018.67   16.85
  -4  -4   2 2265.72   19.00
   4  -4   2 2274.63   13.79
  -4  -4  -2 2146.64   20.38
   4  -4   2 2298.18   18.23
  -4   4  -2 2245.59   19.08
   4  -4  -2 2067.02   24.08
  -4   4  -2 2462.85   19.33
  -4  -4   2 2291.61   26.25
  -4   4   2 2258.11   15.89
  -4  -4   2 2095.37   24.74
  -4   4   2 2130.92   22.39
   4  -4  -3    2.35    2.18
  -4  -4   3    2.26    2.04
  -4   4  -3    1.05    1.93
   4   4  -3    3.30    1.84
  -4  -4  -3    0.14    1.03
   4  -4   3    1.26    0.55
   4   4  -3   -0.04    1.20
   4  -4   3    2.44    1.16
  -4  -4  -3    0.42    1.44
  -4   4   3    2.41    2.37
   4  -4   3    1.21    1.13
   4   4  -3    0.87    2.01
  -4  -4   3    0.05    1.33
  -4   4  -3    1.35    1.32
  -4   4  -3   -0.01    1.17
  -4   4   3    1.91    1.09
  -4   4  -4 1234.06   15.57
  -4  -4   4 1324.89   16.89
   4  -4  -4 1119.38   19.53
   4   4   4 1375.80   19.96
  -4  -4  -4 1183.91   16.27
  -4   4   4 1293.50   14.64
  -4   4  -4 1224.34   17.75
   4   4  -4 1388.62   23.16
  -4   4   4 1471.03   25.35
  -4   4  -4 1232.94   15.88
   4   4  -4 1070.78   20.41
   4  -4  -4 1110.45   14.73
   4  -4  -5   -2.25    2.04
  -4   4  -5    0.66    1.55
   4   4  -5    0.09    2.42
  -4   4   5    2.34    2.93
   4   4  -5    4.30    2.96
  -4   4  -5    0.57    1.53
  -4  -4  -5   -0.07    1.65
  -4  -4   5    1.18    2.03
  -4   4   5    1.65    1.50
  -4   4  -5    0.17    1.91
  -4  -4   6  666.13   14.14
  -4  -4  -6  654.34   14.19
   4   4  -6  651.51   17.20
  -4   4  -6  600.09   14.57
   4   4  -6  625.36   16.42
   4  -4  -6  642.42   13.59
   4  -4  -7    0.84    2.15
  -4   4   7    0.36    3.15
   4  -4   7   -2.30    1.80
  -4  -4   7    0.49    2.14
  -4  -4  -7    1.34    2.14
  -5  -4   0  862.71   18.19
   5  -4   0  734.11   15.67
  -5  -4   0  765.72   11.54
   5   4   0  718.96    9.80
  -5   4   0  784.56   12.03
   5   4   0  574.84    9.20
  -5   4   0  881.57   11.29
  -5  -4   0  672.39   11.24
   5  -4   0  738.21   10.83
  -5  -4   1    1.58    1.15
   5  -4   1    2.20    1.14
  -5  -4  -1    1.34    1.05
  -5   4   1    1.39    1.50
  -5   4   1    0.27    1.22
  -5  -4   1    1.48    1.61
   5  -4   1    0.56    1.90
   5   4   1    0.60    0.98
  -5  -4  -1    1.04    1.16
   5  -4  -1   -0.07    1.15
   5  -4   1    1.98    1.12
  -5   4   1    1.82    1.27
   5   4  -1   -0.16    1.09
  -5  -4   1    2.42    2.73
   5   4   1    0.09    0.75
  -5   4  -1    1.94    1.11
   5   4  -1    1.36    1.25
  -5   4  -1    1.12    1.21
  -5  -4   2  813.04   17.43
   5  -4   2  848.33   11.81
  -5  -4  -2  924.92    7.03
   5  -4   2  817.52   11.38
   5   4   2  762.11    6.84
   5  -4   2  835.48   10.27
   5   4  -2  842.06   11.93
   5   4   2  861.00   10.46
  -5  -4   2  822.00   13.11
  -5  -4  -2  842.79   14.59
  -5   4  -2  974.27   13.80
   5  -4  -2  932.28   17.47
  -5   4  -2  846.86   11.45
  -5  -4  -2  867.72   11.09
   5   4  -2  919.60   14.88
  -5   4   2  789.46   11.46
  -5  -4   2  861.41   18.09
  -5   4   2  789.11   15.08
  -5   4   3   -0.22    1.16
   5  -4  -3   -0.17    2.39
  -5   4  -3   -1.14    2.39
   5   4  -3   -1.57    2.15
   5  -4   3    0.12    0.74
   5  -4   3   -0.56    1.03
   5   4  -3    1.32    1.47
   5  -4   3   -0.77    1.59
   5   4  -3    4.03    2.41
  -5  -4  -3    1.77    1.54
  -5   4   3   -0.94    2.38
  -5   4  -3    0.13    1.13
  -5   4  -3   -0.21    1.57
  -5  -4   3    0.08    1.46
   5  -4  -4  557.88   11.80
  -5   4  -4  600.78   12.92
  -5   4  -4  600.66   11.05
  -5  -4   4  591.98   12.47
  -5  -4  -4  594.08   12.63
  -5   4  -4  583.87   12.64
  -5   4   4  545.43    9.71
   5   4  -4  593.21   15.45
   5   4  -5    0.79    3.18
  -5   4  -5    1.14    1.72
   5   4  -5    2.43    2.60
   5  -4  -5   -0.08    1.73
  -5   4   5   -0.11    3.05
  -5  -4  -5    3.59    2.00
  -5   4   5   -2.93    2.01
  -5  -4   5   -0.22    1.87
  -5   4  -5   -2.44    2.09
   5   4  -6 1362.84   25.68
  -5  -4   6 1171.42   20.58
  -5  -4  -6 1337.68   21.49
  -5   4  -6 1128.08   19.78
  -5   4  -6 1234.75   18.91
   5   4  -6 1317.61   24.35
   5  -4  -6 1322.78   20.75
   5  -4   7    1.75    1.65
  -5   4   7    0.45    3.48
  -5  -4  -7    3.40    2.56
  -6  -4   0 1251.61   22.85
  -6  -4   0 1056.75   15.07
  -6   4   0  971.65   14.02
   6   4   0 1142.59   14.11
   6   4   0 1191.82   14.87
  -6   4   0 1235.33   15.30
   6  -4   0 1153.57   21.55
  -6  -4   0 1036.99   15.90
   6  -4   0 1054.01   14.37
   6  -4  -1    0.49    3.07
  -6   4   1   -0.25    1.38
   6  -4   1    0.27    2.14
  -6  -4  -1   -0.23    1.39
   6  -4  -1    0.46    1.51
  -6  -4   1    0.93    1.86
  -6  -4   1    0.00    2.12
  -6  -4  -1   -0.51    1.31
  -6  -4  -1    2.19    2.12
  -6   4   1    2.75    1.53
  -6   4   1   -0.42    1.70
   6   4  -1   -0.50    1.55
   6   4  -1    2.75    1.80
   6   4   1    1.15    1.15
  -6   4  -1   -0.52    1.24
  -6   4  -1   -0.79    1.42
   6  -4   1    1.38    1.22
   6   4   1    0.97    1.21
  -6  -4   1   -0.30    2.54
   6  -4   2 1972.91   18.45
  -6  -4  -2 2347.52   13.90
  -6  -4   2 2140.13   30.31
   6  -4   2 1987.16   18.19
   6   4   2 1872.21   16.10
   6   4  -2 2322.95   26.14
  -6  -4  -2 2400.98   20.32
   6   4   2 2196.48   16.01
   6  -4   2 1978.23   19.83
  -6  -4  -2 2444.21   27.49
  -6  -4   2 1976.80   23.44
  -6   4  -2 2354.18   22.05
  -6   4  -2 2515.01   21.80
   6  -4  -2 2312.42   27.05
   6   4  -2 2651.55   27.24
  -6  -4   2 2051.50   29.96
  -6   4   2 1944.31   20.89
  -6   4   2 2025.83   26.94
  -6  -4   3    2.47    2.12
  -6   4   3    0.69    1.52
   6   4  -3    2.84    2.91
   6   4  -3   -2.67    2.67
   6  -4   3    0.34    0.89
  -6   4  -3    1.70    1.48
   6  -4   3    0.13    1.38
  -6  -4  -3    0.98    1.87
   6   4   3    1.32    0.65
  -6  -4  -3    0.58    0.49
  -6   4   3    2.30    2.44
  -6   4  -3    0.69    1.69
   6   4  -4  482.46   15.34
  -6   4  -4  474.78   10.51
  -6   4  -4  462.35   13.02
  -6  -4   4  675.08   14.51
  -6  -4  -4  469.70   11.70
  -6   4  -4  451.97   11.72
  -6   4   4  641.50   12.20
   6   4  -4  516.83   14.85
  -6  -4   5   -0.95    2.03
   6   4  -5    0.93    2.64
   6   4  -5    3.31    3.29
  -6   4   5    2.06    4.14
  -6   4  -5   -2.73    2.07
  -6  -4  -5   -0.01    2.10
  -6   4  -5    1.70    2.12
   6  -4  -6  480.75   13.12
  -6  -4  -6  531.25   14.88
  -6   4  -6  471.08   13.79
  -6   4  -6  529.75   13.62
   6   4  -6  550.56   17.11
   6   4  -6  486.61   15.61
   6  -4   7    0.38    1.48
  -6   4   7   -2.72    3.68
  -7  -4   0  307.02    9.90
   7  -4   0  429.27   15.28
   7   4   0  369.44    8.96
  -7   4   0  333.90    9.68
   7   4   0  412.30   10.28
  -7   4   0  375.00    9.80
  -7  -4   0  459.08   13.37
  -7   4   1   -1.29    1.89
   7  -4  -1    0.13    3.12
  -7  -4   1    1.28    2.47
  -7   4   1    2.16    1.83
  -7  -4   1    1.25    1.83
   7  -4   1    4.11    2.50
   7   4  -1   -0.42    1.85
   7   4   1    2.80    1.48
  -7  -4  -1    0.00    2.34
  -7   4   1   -1.28    1.59
  -7  -4  -1   -0.01    1.56
   7   4  -1    1.62    1.67
  -7   4  -1    0.85    1.69
   7   4   1   -0.22    1.42
  -7   4  -1   -0.10    1.65
  -7  -4  -2  474.72    7.74
   7   4  -2  536.16   12.80
   7   4   2  459.77    8.92
   7   4   2  562.70    9.88
   7  -4   2  493.87   10.86
  -7  -4  -2  433.01   12.60
  -7  -4   2  451.31   12.06
  -7   4  -2  506.97   11.64
  -7   4  -2  466.58    9.78
   7  -4   2  469.15    9.90
  -7   4   2  535.40   12.19
  -7   4   2  531.25   14.80
  -7  -4   3    0.83    2.33
  -7   4   3   -0.04    1.58
   7  -4   3    0.00    1.07
   7   4  -3    3.58    2.56
  -7  -4  -3    0.80    0.64
  -7   4  -3    0.46    1.69
  -7  -4  -3    0.27    2.29
  -7   4   3    1.44    2.53
  -7   4  -3    2.07    2.15
   7   4   3    1.66    1.21
   7   4  -4  326.80   13.32
   7  -4   4  336.89    5.73
  -7  -4   4  339.50   12.00
  -7  -4  -4  356.49   11.62
  -7   4  -4  322.92   12.21
  -7   4  -4  315.61   10.21
  -7   4   4  334.54   10.30
   7   4  -4  346.50   11.86
  -7   4  -4  320.81    8.93
  -7  -4   5    9.73    3.46
   7   4  -5    3.27    3.05
   7   4  -5    3.28    2.89
  -7   4  -5    3.53    2.50
  -7   4   5   -4.25    3.58
  -7  -4  -5    0.25    2.60
  -7   4  -5   -0.59    2.40
  -7  -4  -6  932.49   20.04
  -7   4  -6  978.33   18.66
   8   4   0   48.45    3.89
  -8   4   0   40.34    4.24
  -8  -4   0   41.57    3.99
   8  -4   0   42.36    5.30
   8   4  -1    1.10    1.96
  -8   4   1    1.59    2.06
   8  -4  -1   -5.14    3.62
  -8  -4   1   -0.61    1.96
   8  -4   1   -1.75    2.51
   8   4   1    2.82    1.63
  -8   4   1   -0.19    1.99
  -8  -4  -1    0.18    2.80
  -8   4   1   -0.62    1.77
   8   4  -1    0.17    1.94
  -8   4  -1   -2.36    1.85
  -8   4  -1   -0.50    2.00
  -8  -4  -1    0.20    1.79
   8   4   1    0.57    1.90
  -8  -4  -2 1100.65   12.84
   8  -4  -2 1275.62   26.64
   8   4  -2 1307.37   20.88
   8  -4   2 1311.39   17.76
   8   4   2 1239.08   15.59
   8   4   2 1652.02   20.02
  -8  -4  -2 1067.96   21.77
  -8   4  -2 1277.99   17.79
  -8   4  -2 1257.74   19.79
  -8  -4   2 1300.88   22.80
  -8   4   2 1499.70   21.81
  -8   4   2 1450.62   26.40
  -8   4   3    1.87    2.08
  -8  -4  -3    0.91    0.87
  -8  -4   3    1.19    2.43
   8  -4  -3    2.96    3.48
   8  -4   3    2.04    1.33
   8   4  -3    0.82    2.61
   8   4   3   -2.54    1.65
  -8   4  -3   -1.09    1.73
  -8  -4  -3    1.69    2.31
  -8   4  -3    1.63    2.00
  -8   4   3    2.42    3.11
   8   4  -4  777.11   18.70
   8  -4   4  751.55    9.77
  -8  -4  -4  697.96   17.51
  -8  -4   4  710.13   17.65
  -8   4  -4  686.23   16.66
  -8   4  -4  714.11   14.10
  -8  -4   5   -1.88    2.95
   8   4  -5    3.25    3.17
  -8   4  -5   -0.12    2.09
  -8   4   5    3.30    4.12
  -8  -4  -5   -0.63    2.91
  -8   4  -5    0.41    2.59
   8   4  -6  318.47   13.17
  -8   4  -6  277.53   10.18
  -9   4   0  772.62   17.02
   9   4   0  930.87   16.43
   9  -4   0 1063.43   23.52
   9   4   0 1203.20   20.85
  -9   4   0  979.50   21.00
  -9  -4   0 1137.38   20.22
  -9   4   1    2.02    2.52
  -9   4   1    0.87    2.19
   9  -4  -1   -0.30    3.81
   9  -4   1   -0.44    2.46
   9   4  -1    2.09    2.07
   9   4   1    1.56    1.77
  -9  -4   1   -0.84    2.23
  -9   4   1    0.80    2.01
  -9  -4  -1   -1.04    2.98
  -9   4  -1   -3.79    2.28
  -9   4  -1    1.90    2.12
   9   4   1    2.77    2.12
  -9  -4  -1    1.93    2.01
  -9   4   2    8.15    3.55
  -9  -4  -2   24.48    2.67
   9  -4  -2   34.97    6.36
  -9   4   2    6.99    2.52
  -9  -4   2   13.45    3.23
   9  -4   2    5.90    2.37
   9   4   2   12.09    2.40
  -9   4  -2   29.99    3.44
  -9   4   2   13.28    3.30
  -9  -4  -2   19.53    3.89
   9   4  -2   29.64    4.03
  -9   4  -2   14.44    2.92
   9   4   2   11.78    2.71
  -9  -4  -3    0.06    0.90
   9  -4  -3   -0.80    3.73
  -9  -4   3   -1.46    2.83
   9   4  -3    2.63    2.76
   9  -4   3   -0.81    1.63
  -9   4  -3    0.49    1.71
   9   4   3    1.05    1.58
  -9  -4  -3    3.28    2.85
  -9   4  -3    2.01    2.47
  -9   4   3   -6.29    3.58
   9  -4  -4  764.85   23.05
   9  -4   4  725.51   10.92
  -9  -4  -4  682.23   17.86
  -9   4  -4  672.83   16.78
  -9  -4   4  754.36   19.90
  -9   4  -4  687.33   14.38
  -9   4  -5   -1.37    2.44
   9   4  -5    5.93    3.78
  -9   4   5    2.05    3.88
  -9  -4  -5    4.15    3.27
  -9   4  -5    1.00    2.58
 -10   4   0 1218.57   21.80
  10  -4   0 1861.38   31.17
 -10   4   0 1355.62   24.06
  10   4   0 1644.23   23.30
 -10  -4   0 1987.23   27.27
 -10   4   1   -2.03    2.42
  10  -4  -1    0.89    3.89
  10  -4   1   -0.95    2.81
  10   4  -1   -1.88    2.70
  10   4   1    0.78    2.00
 -10  -4   1    5.32    3.07
 -10  -4  -1   -5.14    3.95
 -10   4   1   -1.81    2.59
 -10   4  -1    2.14    2.33
 -10   4  -1    1.69    2.48
 -10  -4  -1    1.31    1.98
 -10   4   2  162.72    9.57
  10  -4  -2  243.69   13.35
 -10  -4  -2  196.41    6.88
  10  -4   2  146.28    7.02
  10   4  -2  241.54   10.14
  10   4   2  167.75    6.92
 -10   4   2  169.57    9.19
 -10   4  -2  257.39    9.84
 -10  -4  -2  166.05    9.67
 -10   4  -2  178.16    8.74
 -10  -4   2  157.95    9.27
  10  -4  -3    2.01    3.66
 -10  -4   3    2.57    3.40
  10   4  -3   -0.20    2.73
 -10   4  -3    2.44    2.47
  10  -4   3   -1.72    1.64
  10   4   3   -2.81    2.26
 -10  -4  -3    0.02    2.98
 -10   4  -3    1.46    2.66
 -10   4   3    1.71    3.50
  10  -4   4  235.07    6.80
  10   4  -4  368.74   13.96
 -10  -4  -4  245.34   11.76
 -10   4  -4  232.24   10.17
 -10  -4   4  253.51   12.46
 -10   4  -4  271.82    9.83
 -10   4   4  339.57   14.34
 -10   4  -5   -0.89    2.73
  10   4  -5    0.91    3.45
  11  -4   0   69.80    7.21
  11   4   0   61.25    5.55
 -11   4   0   47.33    5.21
 -11  -4   0   77.30    8.38
 -11   4   0   52.79    5.57
 -11  -4   0   67.14    5.58
  11  -4   1    1.00    3.22
 -11   4   1    5.47    3.85
  11  -4  -1   -1.83    3.72
  11   4  -1    0.19    2.73
  11   4   1    3.87    2.65
 -11  -4   1   -1.12    2.88
 -11  -4  -1   -4.35    3.85
 -11   4   1    0.55    2.73
 -11   4  -1    0.62    2.61
 -11   4  -1   -5.12    3.04
 -11  -4  -1   -2.83    2.61
 -11   4   2  144.76    9.34
  11  -4  -2  138.17   10.30
  11   4  -2  137.99    8.22
  11  -4   2  126.83    7.20
  11   4   2  101.51    6.05
 -11   4   2  146.04    8.77
 -11   4  -2  120.01    7.56
 -11  -4  -2  103.51    8.92
 -11   4  -2   99.45    7.15
 -11  -4   2  150.72    8.79
  11  -4   3    3.93    2.48
 -11   4  -3    0.57    2.38
  11   4  -3   -3.66    3.18
 -11  -4   3   -0.88    3.02
 -11   4   3    3.76    3.39
 -11   4  -3   -2.80    3.03
  12  -4   0  554.65   18.28
 -12  -4   0  608.42   16.37
 -12  -4  -1    1.14    2.61
  12  -4  -1   -3.61    4.29
  12  -4   1   -3.17    3.09
 -12   4   1   -1.99    3.07
 -12  -4   1    0.95    3.01
 -12   4  -1    1.90    2.93
  12  -4   2   37.31    4.89
 -12   4   2  550.01   17.30
 -12   4  -2  221.25   11.17
 -12  -4   2  661.40   19.08
  12  -4   3   -5.09    2.50
 -13   4   0   17.65    4.56
 -13  -4   0   33.96    5.01
 -13   4   1    3.66    5.16
 -13   4  -1    6.40    3.66
   0  -5   0    0.16    0.58
   0  -5   0    0.58    0.63
   0   5   0    1.20    0.71
   0  -5  -1  231.81    4.25
   0  -5   1  178.02    2.31
   0   5  -1  255.64    5.25
   0  -5  -1  225.79    3.24
   0  -5   1  181.80    4.43
   0  -5   1  200.24    4.67
   0   5   1  210.46    3.74
   0   5  -1  261.15    6.53
   0  -5  -1  212.05    3.61
   0   5  -2   -1.20    1.26
   0  -5  -2    0.83    0.83
   0  -5   2    0.26    0.80
   0  -5  -2    0.46    0.40
   0   5  -2    1.72    0.99
   0  -5   2    1.88    1.07
   0   5   3 2562.51   12.78
   0  -5  -3 1995.74   14.72
   0   5   3 2312.50   16.44
   0  -5  -3 2072.60   13.02
   0  -5   3 2388.78   22.14
   0   5  -3 2138.25   21.72
   0   5  -3 1951.81   17.80
   0  -5   3 2320.80   19.35
   0   5  -4   -2.70    1.88
   0  -5   4    0.82    0.96
   0  -5  -4    1.36    0.68
   0   5   4   -0.04    1.08
   0  -5   4   -0.96    1.60
   0   5   4   -0.89    0.95
   0  -5  -4   -0.69    0.90
   0  -5   5  497.64    8.10
   0   5   5  651.96   12.72
   0  -5  -5  240.45    6.61
   0   5  -5  241.00    9.21
   0   5   5  544.23    8.78
   0  -5  -6    1.95    1.76
   0   5  -6   -0.02    2.22
   0  -5   6    1.92    1.35
   0   5   6    2.61    1.80
   0  -5  -7  829.55   15.11
   0   5  -7  867.36   19.48
  -1  -5   0    1.43    0.86
  -1   5   0    2.84    0.95
  -1  -5   0    0.95    0.55
  -1  -5   0    0.36    0.64
  -1   5   0    0.51    0.73
   1  -5   0    2.43    0.78
   1   5   0    2.74    0.81
   1  -5   0    1.21    0.50
  -1  -5  -1 2235.04   18.86
  -1   5  -1 2407.49   16.13
  -1  -5   1 2279.50   10.98
  -1  -5  -1 2340.80   11.99
  -1   5   1 2319.81   13.21
   1  -5   1 2298.84   15.15
   1  -5   1 2447.14   14.95
  -1  -5  -1 2436.51   11.60
  -1  -5   1 2341.29   18.43
  -1   5  -1 2593.03   18.23
   1   5  -1 2408.71   16.51
   1   5  -1 2642.05   23.48
  -1  -5   1 2268.18   15.24
   1  -5  -1 2453.32   15.94
  -1  -5   2    1.50    1.17
  -1   5  -2    0.64    1.02
   1  -5  -2    1.34    0.37
   1   5   2    0.12    0.42
   1   5  -2    0.40    1.25
  -1  -5   2    1.12    1.06
  -1  -5  -2    0.02    0.65
  -1  -5   2    0.43    1.01
   1  -5   2    2.83    1.15
   1  -5  -2    0.84    1.00
  -1  -5   2    0.24    0.85
  -1   5   2    0.62    0.77
  -1  -5  -2    1.25    0.68
  -1   5  -2   -0.36    1.11
   1  -5   2    0.60    0.97
  -1   5   3  845.99    9.99
  -1  -5   3  865.97   12.49
   1   5  -3  913.68    4.78
  -1  -5   3  791.63    8.68
  -1  -5  -3  926.60    4.28
   1   5   3  831.65   11.31
  -1   5   3  797.90    8.15
   1  -5  -3  845.88   13.50
  -1  -5  -3  723.79    7.93
   1  -5   3  809.23   12.50
   1   5   3  965.93    4.72
  -1  -5   3  821.91   13.65
  -1   5  -3  746.24   10.64
   1  -5  -3  857.93    8.05
  -1   5  -3  884.47   13.74
   1  -5   3  778.86   11.02
   1   5  -3  878.26   14.65
   1   5   4   -0.19    0.44
  -1   5  -4    0.66    1.32
   1  -5  -4    3.31    1.16
  -1   5  -4    1.00    1.95
   1   5  -4    1.49    1.69
   1   5   4    0.20    0.41
  -1  -5   4    0.46    0.96
   1   5   4    0.15    1.11
  -1   5   4    1.09    0.92
   1  -5  -4   -0.33    0.94
  -1   5   4    3.60    1.41
   1  -5   4   -0.98    1.64
  -1  -5  -4    2.54    1.05
   1   5  -4    0.17    0.68
   1   5   5 1497.39    8.65
   1   5  -5 1674.80   15.83
   1  -5   5 1511.17   14.23
   1  -5  -5 1630.97   13.09
  -1  -5   5 1453.11   14.49
   1   5   5 1451.32   18.27
  -1   5   5 1518.10   17.39
  -1  -5  -5 1410.99   15.69
  -1   5  -5 1409.54   20.92
   1  -5  -5 1355.90   14.62
   1   5  -5 1479.69   21.98
  -1   5   5 1508.55   18.90
   1   5   5 1632.90   11.01
  -1  -5  -6   -1.75    1.64
  -1   5  -6    1.15    2.33
   1  -5  -6    1.62    1.47
   1   5  -6   -1.26    2.28
   1  -5   6    1.44    1.26
  -1   5   6    3.49    2.42
  -1  -5   6   -0.71    1.21
   1  -5   7  346.94    8.02
  -1  -5   7  336.70    8.77
  -1  -5  -7  414.02   11.27
  -1   5  -7  404.34   13.51
   1  -5  -7  398.43   10.75
   1   5  -7  412.95   14.20
  -2   5   0    1.56    0.61
  -2  -5   0    0.68    0.65
  -2   5   0    1.73    0.86
  -2  -5   0    0.26    0.69
  -2  -5   0    2.63    1.49
  -2  -5   0    0.17    0.56
   2  -5   0    0.89    0.41
   2  -5   0   -0.09    0.84
   2   5  -1 5178.91   37.32
  -2  -5  -1 4987.12   19.11
  -2  -5   1 4657.61   24.25
   2   5  -1 4895.31   16.93
  -2  -5   1 4718.62   18.73
  -2  -5  -1 4948.18   13.13
  -2   5   1 4520.06   22.32
   2  -5   1 4576.76   23.02
  -2  -5   1 4608.26   20.70
   2  -5   1 4363.76   19.59
  -2  -5  -1 4915.82   14.69
  -2   5  -1 5089.47   24.55
  -2  -5   1 4337.13   28.96
  -2   5  -1 4884.62   23.03
   2  -5  -1 4425.37   22.80
  -2   5  -2    0.77    1.01
  -2  -5   2    3.00    1.36
   2  -5   2    0.29    0.81
  -2   5  -2    1.98    1.10
  -2  -5   2    1.14    1.45
  -2   5   2    1.36    1.06
   2   5  -2    1.04    0.64
  -2  -5  -2    0.31    0.68
   2  -5  -2    1.71    1.38
   2   5  -2    0.86    1.60
  -2  -5   2    0.47    0.74
  -2  -5  -2    0.42    0.94
   2  -5   2   -0.96    1.17
  -2  -5   2    2.11    1.42
   2   5  -3 3119.79   15.65
  -2  -5  -3 2856.55   17.25
  -2  -5   3 2793.05   18.36
  -2  -5   3 2833.67   24.49
  -2   5  -3 2942.21   22.24
   2  -5  -3 3432.19   34.31
  -2   5   3 2745.79   14.10
  -2  -5  -3 2974.30   19.37
   2  -5   3 3300.61   27.43
   2  -5   3 2614.27   20.00
  -2   5  -3 3148.58   26.72
  -2  -5   3 2763.26   26.80
   2  -5  -3 2826.06   15.32
   2   5  -3 2841.54   27.98
  -2   5   3 2898.93   23.16
  -2   5  -4    0.48    1.62
   2  -5  -4    0.71    1.05
   2   5  -4    1.81    1.47
   2   5  -4    0.77    2.16
   2   5   4   -0.53    1.43
  -2  -5   4    0.53    1.19
  -2   5   4    1.40    1.00
  -2   5   4    0.01    1.43
  -2  -5  -4    0.97    1.25
   2  -5  -4    3.40    1.79
  -2   5  -4    2.15    1.78
   2   5  -5 1266.51   17.17
   2  -5   5 1051.23   12.01
   2  -5  -5 1249.44   13.61
  -2  -5   5  978.43   12.53
   2   5   5 1054.81   17.02
  -2   5   5 1086.93   14.49
  -2  -5  -5 1175.25   15.36
  -2   5  -5 1242.25   20.11
  -2   5   5 1094.03   18.75
   2  -5  -5 1199.01   14.77
   2   5  -5 1181.61   20.43
  -2   5  -6    2.90    2.55
   2  -5  -6   -1.63    1.64
   2   5  -6   -1.33    2.70
   2  -5   6    0.79    1.60
  -2   5   6   -0.95    2.49
  -2  -5   6    1.55    1.51
  -2  -5  -6    1.58    1.52
   2  -5   7  768.07   12.46
  -2  -5   7  640.52   12.70
  -3  -5   0    1.54    0.82
  -3   5   0    2.61    1.14
   3  -5   0    1.32    1.00
  -3  -5   0    1.70    1.90
  -3  -5   0    0.50    0.74
   3   5   0    0.13    0.75
   3  -5   0    0.82    0.60
  -3  -5   0   -0.13    0.64
  -3   5   0    0.84    0.56
   3  -5   1 2487.41   23.74
  -3  -5   1 2653.26   18.96
  -3  -5  -1 2685.84   15.46
   3  -5   1 2607.07   17.97
   3   5  -1 2795.83   15.31
  -3   5   1 2638.73   19.18
  -3  -5   1 2457.69   14.80
  -3  -5  -1 2538.55   13.41
   3  -5   1 2683.44   16.16
  -3  -5   1 2631.40   19.36
  -3   5  -1 2612.49   16.70
  -3   5  -1 2751.53   19.09
   3  -5  -1 2525.69   19.30
  -3  -5   1 2691.35   26.84
  -3  -5  -1 2527.35   10.83
  -3  -5   2    2.51    1.84
  -3   5   2   -0.53    1.04
   3   5  -2   -2.57    2.07
  -3  -5   2    1.54    1.73
   3  -5   2    1.20    0.64
   3   5  -2   -0.13    0.93
  -3  -5  -2    0.81    0.80
   3  -5  -2   -0.93    1.35
  -3  -5  -2    2.33    1.18
  -3  -5   2    2.80    1.00
   3  -5   2    0.93    0.98
  -3  -5   2   -0.13    1.20
   3  -5   2    2.53    1.17
  -3   5  -2    1.18    1.23
  -3   5  -2    2.97    1.20
   3  -5  -3 1050.13   10.65
   3   5  -3  924.17   11.65
  -3   5  -3 1285.72   14.79
  -3  -5  -3 1213.76   11.95
  -3  -5   3 1327.32   13.37
   3  -5   3 1305.00   14.38
   3  -5  -3 1295.58   20.85
  -3  -5  -3 1354.65   15.07
   3  -5   3 1329.07   15.81
  -3   5   3 1406.41    9.97
  -3  -5   3 1393.60   18.13
  -3   5  -3 1335.80   16.75
  -3  -5   3 1235.09   19.02
   3   5  -3 1400.72   21.88
  -3   5   3 1369.22   17.77
  -3   5  -4    1.75    1.97
   3   5  -4    0.78    2.44
   3  -5  -4    1.21    1.56
  -3   5  -4    0.11    1.44
   3   5  -4   -2.90    1.87
   3   5   4   -1.70    1.67
  -3  -5   4    0.63    1.20
  -3   5   4    0.10    1.83
  -3   5   4    1.73    1.07
  -3  -5  -4    2.21    1.58
   3  -5  -4   -0.92    1.88
   3  -5  -5 1183.11   16.56
  -3  -5   5  959.15   13.92
  -3   5   5  951.04   13.20
  -3  -5  -5 1012.29   15.06
  -3   5  -5 1105.34   19.43
  -3   5  -5 1022.30   16.39
  -3   5   5 1021.84   19.97
   3   5  -5 1022.46   19.83
   3  -5  -5 1133.05   15.43
  -3   5  -6   -0.84    2.68
   3  -5  -6    3.82    2.05
   3  -5   6   -1.01    1.35
   3   5  -6   -1.50    2.59
  -3   5   6    4.26    3.05
  -3  -5   6    2.40    1.85
  -3  -5  -6   -1.91    1.87
   3  -5   7  387.42    9.03
  -3  -5  -7  352.77   10.89
  -4  -5   0    1.78    2.46
  -4  -5   0   -1.50    1.05
   4   5   0    1.56    0.98
  -4  -5   0    1.59    1.03
  -4   5   0   -1.16    0.69
  -4   5   0    3.46    1.29
  -4  -5   0    0.41    0.93
   4  -5   0    1.18    1.16
   4  -5   1  719.06    9.83
   4  -5   1  708.78   13.67
  -4  -5  -1  410.13    7.29
  -4  -5   1  756.03   11.46
  -4   5   1  740.44   10.77
   4   5  -1  426.17    7.04
   4   5   1  792.93    9.38
  -4  -5   1  775.33    9.70
   4  -5   1  807.73    9.39
  -4  -5  -1  456.50    7.97
  -4   5   1  879.78    7.10
  -4  -5  -1  407.41    5.39
  -4   5  -1  411.27    7.78
  -4   5  -1  431.98    7.64
   4  -5  -1  388.54    8.41
  -4  -5   1  833.85   17.21
  -4  -5   1  858.34   12.38
  -4   5   1  834.77    8.82
  -4   5   2    1.96    0.73
  -4  -5   2    2.96    1.91
  -4   5   2    3.31    1.62
  -4  -5   2    2.39    2.32
   4   5  -2    2.62    2.43
  -4  -5   2    1.75    1.72
   4  -5   2    0.40    0.85
   4   5  -2    0.53    1.26
   4  -5  -2    1.06    1.89
  -4  -5  -2    1.04    0.98
   4  -5   2    1.47    1.02
  -4   5   2    0.69    0.81
  -4   5  -2   -0.20    1.09
  -4  -5  -2    3.01    1.32
   4  -5   2    2.76    1.25
  -4  -5   2    1.18    1.10
  -4   5  -2   -0.28    1.19
  -4   5  -3  347.60    8.10
   4  -5   3  572.71    4.10
  -4  -5   3  588.34    9.95
   4   5  -3  367.57    8.47
  -4  -5  -3  354.31    8.48
   4  -5   3  563.82   10.15
   4  -5  -3  371.69   11.58
  -4   5   3  601.91    7.13
  -4   5  -3  348.85    8.65
  -4  -5   3  577.94   14.13
  -4  -5   3  591.53   12.44
  -4   5   3  611.58   13.45
   4   5  -3  369.62   11.58
   4   5  -4    0.26    2.25
   4  -5  -4   -0.49    1.47
  -4   5  -4    0.54    1.51
  -4  -5  -4    0.17    1.56
  -4   5   4    2.29    2.26
  -4  -5   4    1.39    1.65
  -4   5   4   -1.63    1.15
   4   5  -4   -0.64    2.07
   4  -5  -4   -1.96    2.36
  -4   5  -4    2.23    1.76
   4   5  -5  360.79   11.29
  -4  -5   5  373.72    9.36
  -4   5   5  413.01    9.12
  -4  -5  -5  308.99    8.85
  -4   5  -5  319.72    9.19
  -4   5  -5  333.69   10.90
   4   5  -5  308.82   11.39
   4  -5  -5  352.25    9.13
  -4   5  -6   -1.05    2.37
   4   5  -6    2.63    2.74
   4  -5  -6   -0.98    1.91
  -4   5   6    5.82    3.57
  -4   5  -6    0.65    2.10
  -4  -5   6    0.67    1.94
  -4  -5  -6    0.47    2.07
   4  -5   7 1086.85   14.35
  -4  -5  -7  299.96    9.98
  -5  -5   0    0.69    1.19
   5  -5   0    4.30    3.37
  -5  -5   0    2.13    2.63
  -5  -5   0   -1.43    1.19
   5   5   0    1.07    1.20
  -5   5   0    3.15    1.29
   5   5   0   -0.37    0.76
  -5   5   0    0.51    1.30
   5  -5   0   -0.44    1.01
  -5   5   1 1785.11   16.63
   5  -5   1 1572.95   15.94
   5  -5   1 1629.29   23.68
  -5  -5   1 1612.83   19.78
  -5   5   1 1582.69   18.65
   5   5  -1 1619.37   15.65
   5   5   1 1492.17    9.89
   5   5  -1 1702.58   15.58
   5   5   1 1506.97   13.39
  -5  -5  -1 1524.81   15.02
  -5  -5   1 1446.96   15.98
   5  -5   1 1646.29   15.48
  -5   5  -1 1461.51   15.65
  -5   5   1 1746.83   13.93
  -5   5  -1 1636.48   15.95
  -5  -5  -1 1568.92   16.91
   5  -5  -1 1381.54   17.23
  -5  -5   1 1596.59   25.09
  -5   5   2    1.90    1.76
  -5   5   2   -0.13    1.00
  -5  -5  -2    0.20    0.47
   5  -5   2    1.88    1.42
   5  -5   2    0.68    1.13
   5  -5  -2   -0.07    1.74
   5   5  -2    0.64    1.46
  -5  -5  -2   -0.86    1.22
  -5   5  -2    3.31    2.76
   5   5  -2   -0.16    1.26
  -5  -5   2   -1.13    2.02
  -5   5   2    1.69    1.44
  -5  -5  -2    0.51    1.45
   5  -5   2    0.25    1.07
  -5   5  -2    1.47    1.51
  -5  -5   2    1.70    1.54
  -5  -5   2    1.79    2.40
  -5  -5  -2    0.97    0.49
   5   5  -3  481.32   14.74
   5   5  -3  487.53   10.94
   5  -5   3  482.27    5.39
  -5  -5   3  490.42   11.11
   5  -5   3  456.01    9.84
  -5  -5  -3  487.31   11.27
   5  -5  -3  509.67   13.97
  -5   5  -3  477.11   10.74
  -5   5   3  428.20    6.97
  -5   5   3  456.60   12.73
  -5   5  -3  442.43    9.52
   5   5  -4    2.34    2.60
   5   5  -4   -0.37    2.25
  -5   5  -4    0.12    1.63
  -5  -5  -4   -1.36    1.71
  -5   5   4    1.86    2.36
  -5  -5   4   -2.34    2.00
  -5   5   4    0.56    1.25
  -5   5  -4    4.52    2.04
   5  -5  -5 1022.42   16.63
   5   5  -5 1125.89   20.18
  -5  -5   5 1044.78   17.57
  -5   5  -5  974.17   16.06
  -5  -5  -5 1295.19   22.09
  -5   5  -5 1001.92   18.67
  -5   5   5 1284.56   24.87
   5   5  -5  988.37   21.47
  -5   5  -6   -0.85    2.37
   5   5  -6    2.42    2.97
  -5   5   6   -2.33    3.43
  -5   5  -6    1.83    2.48
  -5  -5  -6   -2.86    2.49
  -5  -5   6   -0.54    1.94
  -5   5   7  306.42   13.65
  -5  -5  -7    1.68    2.04
  -6  -5   0   -0.38    1.56
   6  -5   0    3.57    3.12
  -6  -5   0    1.01    2.70
  -6  -5   0   -1.88    1.64
   6   5   0    1.02    1.21
   6   5   0   -0.06    0.94
  -6   5   0   -0.98    1.60
   6  -5   0    0.69    1.40
  -6   5   0    0.50    1.27
  -6   5   1 3945.42   26.57
  -6  -5   1 3968.16   33.86
   6  -5   1 3761.99   35.77
  -6   5   1 3788.67   31.89
  -6  -5  -1 3761.45   26.91
   6   5  -1 3807.06   26.63
   6   5   1 3636.40   22.57
   6   5  -1 3445.15   26.37
   6   5   1 3140.35   16.50
  -6   5  -1 4073.26   29.31
  -6  -5   1 3590.59   29.56
  -6   5  -1 3845.51   27.43
  -6  -5  -1 4140.92   29.47
   6  -5  -1 2938.71   25.54
  -6  -5   1 4863.20   53.05
  -6  -5  -2    0.14    0.69
  -6   5   2    4.88    2.21
  -6   5   2   -0.33    1.30
  -6  -5   2    0.64    2.76
   6  -5   2    0.40    1.40
  -6   5  -2    2.39    1.57
   6   5  -2    2.94    1.81
   6   5   2   -0.12    1.24
   6   5   2    0.47    0.50
   6   5  -2    1.13    1.84
  -6   5   2    0.75    1.42
   6  -5   2   -1.11    1.36
  -6  -5  -2    1.15    1.82
  -6   5  -2    0.91    1.57
  -6  -5   2    1.71    1.99
   6   5  -3 1166.90   18.39
  -6  -5   3  871.16   16.55
   6  -5   3  812.73    8.87
  -6  -5  -3 1099.04   18.50
  -6   5  -3 1090.99   16.56
  -6   5   3  776.39   11.86
  -6   5  -3 1042.93   14.87
  -6   5   3  743.54   17.42
  -6   5  -4   -1.31    1.78
   6   5  -4    2.31    2.31
   6   5  -4    6.92    3.60
  -6  -5  -4    1.70    1.93
  -6   5   4   -2.78    2.92
  -6   5  -4    2.16    2.05
  -6  -5   4   -1.04    1.94
  -6   5   4    0.21    1.22
   6   5  -5 1912.19   30.65
   6   5  -5 2308.28   31.11
  -6   5  -5 2101.87   25.20
  -6  -5   5 1887.50   26.63
  -6  -5  -5 1914.57   24.84
  -6   5  -5 1665.77   23.30
  -6   5   5 2257.65   33.97
  -6   5   6    0.13    3.68
  -6  -5  -6    4.68    2.89
  -6   5  -6   -1.33    2.14
  -6   5  -6    3.99    2.73
  -6  -5   6    5.46    2.53
  -6   5   7  103.81    8.26
   7  -5   0   -4.90    3.74
  -7  -5   0    0.40    1.90
   7   5   0   -0.34    1.57
  -7   5   0   -0.50    1.76
   7   5   0   -0.85    1.24
  -7   5   0    0.19    1.26
  -7   5   1 1074.29   15.47
   7  -5  -1 1128.96   24.31
  -7   5   1 1130.03   20.31
   7  -5   1  995.00   18.62
   7   5  -1 1028.91   15.17
   7   5   1  953.07   13.20
   7   5  -1  932.29   16.15
   7   5   1  784.05   11.87
  -7   5  -1 1144.98   17.70
  -7  -5  -1  954.15   21.44
  -7   5   1 1552.40   22.26
  -7  -5   1  956.30   16.63
  -7   5  -1 1086.52   15.72
  -7  -5  -1 1258.98   17.53
  -7  -5   2    1.72    1.86
  -7   5   2    1.92    2.32
  -7  -5  -2   -0.95    0.93
  -7   5   2   -1.38    1.60
  -7   5  -2    0.77    1.63
   7  -5   2   -0.86    1.52
   7   5  -2    0.44    1.77
   7   5   2   -0.74    1.48
   7  -5   2   -0.68    1.43
  -7   5   2    3.14    2.07
  -7  -5  -2   -2.45    2.33
   7   5   2   -0.65    0.92
  -7   5  -2    1.55    1.97
   7   5  -3  322.29   10.10
   7  -5   3  291.95    6.02
  -7  -5   3  301.00   10.52
  -7  -5  -3  305.04   10.77
  -7   5  -3  313.93    9.86
  -7   5  -3  319.57    8.92
  -7   5   3  280.15    8.15
  -7  -5  -3  292.65    2.83
  -7   5   3  332.48   12.51
  -7  -5   4   -1.29    2.24
   7   5  -4    2.96    2.91
   7  -5   4   -0.57    0.81
  -7  -5  -4   -0.35    2.12
  -7   5   4    1.31    2.80
  -7   5  -4   -0.41    1.99
  -7   5  -4   -3.49    1.94
   7   5  -5  636.27   18.20
   7   5  -5  759.63   18.33
  -7   5  -5  806.53   17.29
  -7  -5   5  698.15   17.10
  -7  -5  -5  686.16   16.91
  -7   5  -5  661.34   16.22
  -7   5   5  856.47   21.45
  -7   5  -6    3.55    2.85
  -7   5   6    5.43    3.64
  -7  -5  -6    4.28    2.77
   8  -5   0   -0.13    3.35
   8   5   0    0.69    1.69
  -8  -5   0    1.82    1.96
  -8   5   0    0.32    1.95
   8   5   0    1.83    1.63
  -8   5   0   -1.01    1.65
  -8   5   1  468.30   11.78
   8  -5  -1  213.36   11.51
  -8   5   1  445.65   13.94
   8   5  -1  182.12    7.15
   8   5   1  417.24    9.76
   8   5   1  405.16    9.69
  -8   5  -1  184.73    7.66
  -8  -5  -1  146.71    8.95
  -8   5   1  587.41   15.53
  -8   5  -1  183.54    7.11
  -8  -5   1  403.33   11.76
  -8  -5  -1  201.93    7.38
   8  -5   1  393.78   12.05
  -8   5   2    1.32    2.24
  -8  -5  -2   -0.20    1.09
  -8   5   2   -0.27    2.05
  -8  -5   2    3.89    2.27
  -8   5  -2   -1.12    1.57
   8  -5  -2   -1.10    3.81
   8  -5   2    3.33    2.00
   8   5  -2   -0.99    2.37
   8   5   2   -2.35    1.52
  -8   5   2   -1.24    2.05
  -8  -5  -2    0.25    2.38
   8   5   2    1.09    1.04
  -8   5  -2    0.37    1.83
   8  -5   3  337.27    7.58
   8   5  -3  210.19    9.11
  -8  -5  -3  186.48    9.36
  -8  -5   3  307.69   11.27
  -8   5  -3  177.78    7.73
  -8   5  -3  192.88    7.87
  -8   5   3  379.13   14.28
  -8  -5   4   -4.03    3.16
   8   5  -4   -0.51    2.91
   8  -5   4    0.25    1.01
  -8  -5  -4   -1.83    2.70
  -8   5  -4    3.85    2.74
  -8   5   4    3.85    3.74
  -8   5  -4    0.09    2.03
   8   5  -5  200.83    9.99
  -8   5  -5  170.63    7.90
  -8  -5   5  189.44    9.95
  -8  -5  -5  161.14    8.95
  -8   5  -5  157.08    8.74
   9  -5   0    0.69    3.32
   9   5   0   -1.22    2.21
  -9  -5   0    0.93    2.16
  -9   5   0   -6.51    3.10
   9   5   0    1.99    2.09
  -9   5   0    2.58    2.51
  -9   5   1  968.37   18.38
   9  -5  -1 1027.62   25.14
   9  -5   1  880.99   19.34
  -9   5   1  780.94   18.42
   9   5  -1  948.61   17.09
   9   5   1  821.63   14.56
   9   5   1  874.04   15.19
  -9   5  -1  871.23   17.75
  -9  -5  -1  826.07   22.86
  -9   5   1 1132.04   23.52
  -9   5  -1  790.52   15.78
  -9  -5   1  956.80   20.28
  -9  -5  -1  963.58   16.39
  -9   5   2    1.06    2.53
  -9  -5  -2    0.06    1.16
   9  -5  -2   -2.81    3.81
  -9  -5   2    0.64    2.51
   9  -5   2    1.22    2.07
   9   5  -2    0.61    2.35
   9   5   2    1.80    1.71
  -9   5   2   -0.81    2.36
  -9   5  -2   -2.52    2.11
  -9  -5  -2    0.11    2.68
  -9   5  -2    0.24    1.91
   9  -5  -3  384.47   16.04
   9  -5   3  421.92    9.41
  -9   5   3  568.03   15.54
  -9  -5  -3  357.11   13.91
   9   5  -3  423.89   13.51
  -9   5  -3  346.32   11.39
  -9  -5   3  408.57   14.04
  -9   5  -3  665.52   20.36
  -9   5   3  524.43   17.73
  -9  -5   4    1.40    2.76
   9  -5  -4    4.48    4.52
   9   5  -4   -0.44    2.69
  -9  -5  -4    2.43    2.83
  -9   5  -4   -2.11    2.58
  -9   5  -4    1.46    2.37
  -9   5   4   -0.42    3.51
  -9   5  -5  307.38   11.14
   9   5  -5  358.70   13.68
  10  -5   0    2.94    3.46
  10   5   0   -0.11    2.27
 -10   5   0    0.51    2.59
 -10  -5   0    2.82    2.44
 -10   5   0    2.30    2.49
  10  -5   1 1626.81   27.08
  10  -5  -1 1924.68   35.13
  10   5   1 1501.48   20.96
 -10   5   1 1312.10   25.84
  10   5  -1 1793.94   24.83
 -10   5  -1 1506.91   25.07
 -10  -5  -1 1607.75   32.91
 -10   5   1 1570.50   26.80
 -10   5  -1 1397.52   23.13
 -10  -5   1 1577.39   24.68
 -10  -5  -1 1895.37   24.18
 -10   5  -2    0.41    2.23
 -10   5   2    8.23    3.88
  10  -5  -2    7.66    4.73
 -10  -5   2    1.47    3.23
  10  -5   2    0.38    2.15
  10   5  -2   -3.36    2.91
  10   5   2    0.56    2.17
 -10   5   2   -1.94    2.59
 -10  -5  -2    3.78    2.94
 -10   5  -2    0.92    2.38
 -10   5   3  914.80   23.17
  10  -5  -3  870.33   25.29
  10   5  -3  959.83   20.36
  10  -5   3  759.25   13.84
  10   5   3  812.10   15.15
 -10  -5  -3  739.77   21.34
 -10   5  -3  761.25   18.92
 -10  -5   3  783.37   20.48
 -10   5  -3  850.12   18.19
  10   5  -4    5.92    3.44
 -10   5  -4   -2.95    2.51
 -10   5  -4   -2.77    3.19
  10   5  -5  416.34   14.48
  11  -5   0    1.33    3.37
  11   5   0    0.58    2.42
 -11  -5   0   -3.14    4.59
 -11   5   0    1.35    2.70
 -11  -5   0    1.24    2.72
 -11   5   0    0.66    2.69
  11  -5  -1  441.94   17.88
  11  -5   1  403.33   14.48
 -11   5   1  301.40   12.88
  11   5  -1  401.03   12.63
  11   5   1  372.90   11.25
 -11   5  -1  322.07   12.57
 -11  -5  -1  355.74   16.32
 -11   5   1  413.33   15.63
 -11   5  -1  279.78   11.36
 -11  -5   1  450.62   14.29
 -11  -5  -1  405.44   12.11
 -11   5  -2    1.59    2.73
  11  -5  -2   -2.10    4.34
  11  -5   2    5.44    2.91
  11   5  -2    0.03    2.85
 -11  -5   2    2.59    3.26
 -11  -5  -2   -4.65    3.53
 -11   5  -2    0.20    2.92
  11   5  -3   79.01    6.51
 -11   5  -3   77.37    7.81
  12  -5   0   13.79    4.71
 -12   5   0    3.74    3.15
 -12  -5   0    7.52    3.24
  12  -5   1    2.47    2.60
 -12  -5   1    9.12    3.60
  12  -5   2   -2.26    2.40
 -12  -5   2    5.01    3.42
 -12   5  -2    0.86    3.50
   0   6   0 1637.10   12.85
   0  -6   0 1646.33   12.90
   0   6  -1    1.51    0.94
   0  -6  -1    3.86    0.74
   0   6  -1    3.30    1.54
   0  -6  -1    0.33    0.72
   0  -6   1    1.20    0.89
   0  -6   1    0.82    0.43
   0  -6  -1    2.79    0.69
   0   6   1    2.19    0.87
   0  -6   1    3.36    0.96
   0  -6   2 5594.31   29.92
   0   6  -2 5686.93   27.99
   0  -6  -2 5706.30   25.92
   0  -6   2 5651.19   28.44
   0   6  -2 5636.99   33.81
   0   6   3    0.04    0.67
   0  -6  -3    2.03    1.32
   0   6  -3   -1.47    1.32
   0   6  -3    0.36    1.22
   0  -6   3    0.56    1.10
   0  -6   3   -0.52    1.54
   0  -6  -3    1.61    0.70
   0   6   4 1315.00   10.03
   0  -6   4  996.87   11.61
   0  -6  -4 1807.05   10.51
   0   6   4 1153.29   14.31
   0  -6  -4 1483.76   12.50
   0   6  -4 1504.14   20.67
   0  -6  -5    1.12    1.14
   0   6  -5    1.79    2.09
   0   6   5   -1.20    1.08
   0  -6   5   -0.66    1.24
   0   6   5    2.75    1.61
   0  -6  -6  516.81   10.35
   0   6  -6  582.29   15.26
  -1  -6   0 1209.52    8.61
   1  -6   0 1263.01   11.73
   1  -6   0 1254.71    8.21
  -1  -6   0 1248.70   10.64
   1   6   0 1236.23   10.78
  -1  -6   0 1235.87   12.67
  -1   6   0 1249.72   11.39
   1  -6  -1    0.99    0.82
   1   6   1    0.89    0.56
  -1  -6   1    1.05    1.05
   1  -6   1   -0.97    0.99
  -1   6  -1    0.73    1.20
  -1  -6  -1    0.87    0.94
   1   6  -1    0.24    1.52
  -1   6  -1    0.73    0.90
  -1  -6   1    0.92    0.60
  -1   6   1   -0.90    0.83
  -1  -6  -1   -0.28    0.61
   1   6  -1    0.02    1.03
  -1  -6  -1   -0.10    0.60
  -1  -6   1    0.56    0.86
   1  -6   1    0.75    0.85
  -1  -6   2  193.77    4.73
   1   6   2  235.16    3.72
  -1  -6   2  202.04    4.28
  -1   6  -2  206.32    5.77
  -1   6   2  258.29    5.08
  -1  -6  -2  205.48    4.01
   1  -6   2  221.36    5.86
   1  -6   2  211.99    5.62
  -1  -6   2  230.70    7.08
   1  -6  -2  204.23    5.62
  -1  -6  -2  214.80    4.46
  -1   6  -2  233.32    6.81
   1   6  -2  235.36    7.99
  -1  -6   2  206.27    5.64
  -1  -6   3    2.49    1.56
   1   6   3    0.92    0.44
   1  -6  -3    1.36    0.66
  -1   6  -3    5.88    1.83
   1  -6  -3    1.59    1.47
   1   6  -3   -1.84    1.98
   1  -6   3    1.80    2.13
  -1  -6   3   -0.31    0.89
  -1   6   3    2.76    1.02
  -1  -6  -3    1.55    0.44
  -1   6  -3   -0.18    1.20
  -1  -6  -3    1.25    0.77
   1  -6   3    2.07    1.45
  -1  -6   3    0.14    1.53
  -1  -6   4  158.73    4.56
   1  -6  -4  199.17    5.60
   1   6   4  191.58    6.47
  -1   6   4  183.27    5.03
  -1  -6  -4  184.60    5.01
   1  -6  -4  187.32    4.55
  -1   6  -4  173.08    7.10
   1   6  -4  195.92    7.71
  -1   6  -4  173.28    6.44
  -1   6  -5    2.98    2.28
   1  -6  -5   -0.02    1.12
   1   6  -5   -0.96    2.39
   1  -6   5   -1.32    1.40
   1   6   5    0.57    1.80
  -1  -6   5   -2.20    1.42
   1  -6  -5   -0.51    0.91
  -1   6   5    0.90    1.41
  -1  -6  -5   -0.42    1.09
  -1   6   5    4.44    1.61
   1  -6   6   92.02    3.97
  -1  -6   6  101.02    4.60
  -1  -6  -6   98.61    4.77
  -1   6  -6  116.81    7.37
   1  -6  -6  111.07    5.10
   1   6  -6  109.55    7.32
   2  -6   0  121.33    4.00
  -2  -6   0  111.87    2.98
  -2  -6   0  110.99    2.69
   2  -6   0  121.08    2.35
  -2  -6   0  114.24    3.21
  -2  -6   0  120.27    4.98
  -2  -6  -1    0.53    0.54
  -2   6  -1    0.15    0.88
  -2   6   1    0.71    0.84
  -2  -6   1    1.48    1.27
  -2  -6   1    1.74    1.11
  -2  -6  -1    5.78    2.09
   2   6  -1    0.24    1.91
  -2  -6   1    1.34    0.81
  -2  -6  -1    0.69    0.77
  -2  -6  -1    1.14    0.56
  -2  -6   1    1.75    0.88
   2  -6   1   -0.06    0.96
   2  -6   1    0.53    0.72
  -2   6  -1    0.31    1.07
   2  -6  -1    0.11    0.92
  -2  -6   2  318.37    7.45
  -2   6  -2  117.73    4.40
  -2  -6   2  363.23    7.96
  -2  -6  -2  126.53    3.58
   2   6  -2  151.17    3.00
  -2   6   2  389.17    7.10
  -2  -6   2  295.85    5.14
  -2  -6  -2  117.62    1.84
   2  -6   2  322.45    6.93
  -2  -6  -2  168.44    5.19
   2  -6   2  431.24    8.86
   2  -6  -2  109.10    4.52
  -2   6  -2  135.60    5.02
  -2  -6   2  355.27    9.17
  -2  -6  -2  130.32    2.66
   2   6  -2  144.77    6.69
  -2  -6   3    1.29    1.92
  -2   6  -3    0.76    1.60
   2   6  -3   -0.22    2.08
   2  -6  -3   -0.58    1.90
   2  -6  -3   -0.01    0.53
  -2   6   3   -1.28    1.29
   2   6  -3    0.21    0.58
  -2  -6   3    1.49    1.59
  -2  -6   3    1.00    0.97
  -2  -6  -3    0.10    0.95
   2  -6   3    0.20    1.51
  -2   6  -3   -0.07    1.31
  -2   6   4 3198.40   23.74
   2   6  -4 2910.18   12.52
  -2  -6   4 3364.95   21.29
   2  -6  -4 2988.01   28.04
  -2   6   4 3179.63   18.96
  -2  -6  -4 2948.99   21.85
  -2   6  -4 2736.43   27.16
  -2   6  -4 2866.11   26.16
   2  -6  -4 3163.11   19.46
   2   6  -4 2951.03   32.30
  -2   6  -5   -0.74    2.03
   2  -6  -5    0.32    1.19
   2   6  -5   -0.97    2.08
   2   6  -5    0.07    0.85
   2   6   5   -0.27    1.85
  -2   6   5   -0.86    1.26
  -2  -6   5    1.86    1.31
   2  -6  -5   -0.27    1.34
  -2  -6  -5   -0.63    1.30
  -2   6   5   -0.01    1.76
   2  -6   6 1054.16   13.26
  -2  -6   6 1070.85   15.13
  -2   6  -6 1055.85   20.42
   2   6  -6 1056.41   21.61
  -2   6   6 1091.28   17.12
  -2  -6  -7    2.15    1.94
   3  -6   0   22.32    2.03
  -3  -6   0    9.29    1.27
  -3  -6   0    8.30    2.48
  -3  -6   0   26.54    1.89
  -3  -6   0   22.12    1.41
  -3   6   0    8.65    1.41
   3  -6   0   15.30    1.10
  -3   6   0   20.47    1.48
  -3   6  -1    0.23    0.88
  -3  -6   1    0.57    1.58
  -3  -6  -1   -0.16    1.73
  -3  -6   1    0.95    1.03
  -3  -6  -1   -0.24    0.78
   3   6  -1    1.82    0.82
  -3  -6  -1    0.95    0.66
   3  -6   1   -0.20    1.02
  -3   6  -1   -0.77    1.00
  -3  -6   1    1.49    0.90
  -3  -6   1   -0.42    1.05
   3  -6   1   -0.65    0.80
  -3  -6  -1    0.73    0.63
   3  -6  -1   -1.34    1.09
  -3   6   1   -0.70    1.05
   3   6  -2  537.03   13.95
  -3  -6   2  469.70   10.24
  -3   6   2  540.13    9.35
  -3  -6  -2  461.26    7.25
   3   6  -2  562.72    7.00
   3  -6   2  510.37    5.30
  -3  -6   2  517.51    8.17
   3  -6   2  464.25    8.64
  -3  -6   2  551.57   10.62
  -3  -6  -2  515.78    9.62
   3  -6   2  473.13    8.01
  -3   6  -2  499.01    9.46
   3  -6  -2  418.37    9.43
  -3  -6   2  489.67   12.14
  -3   6  -2  508.07    9.06
  -3   6  -3    1.59    1.41
  -3  -6   3    0.37    2.05
   3   6  -3    1.22    2.30
   3  -6  -3    0.49    2.12
  -3   6   3    0.26    1.32
   3   6  -3   -1.68    0.91
  -3   6  -3    1.57    1.44
  -3  -6   3    1.63    1.04
  -3  -6  -3    1.40    1.28
   3  -6   3    2.52    1.52
   3  -6  -4  836.77   10.33
   3   6  -4  907.42   10.49
  -3  -6   4  791.61   11.33
   3  -6  -4  783.43   15.78
  -3   6  -4  860.21   14.16
  -3   6   4  828.20    9.07
  -3  -6  -4  946.28   13.99
  -3   6  -4  901.11   16.03
   3   6  -4  801.95   17.11
  -3   6   4  860.59   14.94
  -3   6  -5   -0.31    2.25
   3   6  -5    2.61    2.51
   3  -6  -5    0.02    1.69
   3   6  -5    1.94    1.41
  -3   6  -5    0.34    1.87
  -3  -6   5    1.45    1.41
   3  -6  -5    0.85    1.68
  -3  -6  -5   -0.37    1.50
  -3   6   5    0.52    2.22
   3  -6   6  280.18    7.37
  -3  -6   6  250.66    7.97
  -3  -6  -6  237.82    8.08
  -3   6  -6  261.61   10.96
  -3   6   6  259.93    9.63
   3   6  -6  275.74   11.57
  -3  -6  -7   -0.67    2.17
  -4  -6   0 2651.21   19.40
   4   6   0 2514.16   15.79
  -4  -6   0 2643.17   17.81
  -4  -6   0 2672.15   18.04
  -4   6   0 2778.34   21.33
  -4   6   0 2894.86   15.90
  -4  -6   0 2804.06   32.12
   4  -6   0 2760.66   22.03
  -4  -6  -1    0.82    0.73
  -4  -6   1    0.52    2.09
   4  -6   1    1.36    2.43
   4  -6   1    0.13    1.10
  -4  -6  -1   -1.38    2.49
  -4  -6   1    1.68    1.32
  -4  -6  -1    0.61    1.02
  -4   6  -1   -0.29    1.15
   4   6  -1    0.16    1.03
  -4  -6   1    2.65    1.28
   4  -6   1    0.03    0.80
   4  -6  -1    2.02    1.33
  -4   6   1    0.62    1.15
  -4  -6   1    0.69    1.01
  -4   6  -1    0.39    1.01
  -4  -6  -1    1.11    0.84
   4   6  -2 3675.15   39.05
  -4  -6   2 3464.25   30.69
   4  -6   2 3450.52   18.37
  -4   6   2 3185.47   25.16
  -4  -6  -2 3454.17   20.67
   4   6  -2 3677.60   21.15
  -4  -6   2 3553.30   22.95
  -4  -6  -2 3464.40   27.82
   4  -6   2 3514.23   23.24
  -4  -6   2 3575.10   28.38
  -4   6  -2 3485.61   25.09
   4  -6  -2 3108.77   27.83
  -4  -6   2 3054.93   30.91
  -4   6  -2 3535.34   24.44
  -4   6   3   -3.67    1.91
  -4   6  -3    0.10    1.61
   4  -6  -3    2.74    2.22
   4   6  -3    0.94    2.14
   4   6  -3   -0.37    1.23
  -4  -6  -3    0.16    1.39
   4  -6   3   -0.73    1.26
  -4   6   3    0.38    0.42
  -4  -6   3   -0.34    1.25
  -4   6  -3   -0.93    1.60
   4   6  -4 2499.46   20.96
  -4   6  -4 2434.94   24.62
  -4  -6   4 1796.07   19.08
   4  -6  -4 2482.54   31.58
  -4   6   4 1775.92   13.39
  -4  -6  -4 2444.03   23.30
  -4   6  -4 2287.33   24.94
   4   6  -4 2364.61   30.99
  -4   6   4 1766.94   24.05
  -4   6  -5    2.34    2.22
   4   6  -5   -1.58    3.03
   4  -6  -5   -0.67    1.56
  -4   6  -5    5.11    2.14
  -4  -6   5    4.14    1.81
  -4  -6  -5    0.98    1.58
  -4   6   5   -0.96    2.10
  -4  -6   6   99.21    5.53
  -4  -6  -6  159.95    7.19
  -4   6  -6  165.89    9.09
  -4   6   6   87.60    6.32
   4   6  -6  190.77   10.35
  -4   6  -6  153.41    7.50
  -4  -6  -7    6.01    2.44
  -5  -6   0  945.11   13.31
   5   6   0  952.60   11.15
  -5   6   0 1055.08   14.99
  -5  -6   0  835.75   11.30
  -5   6   0  734.55    9.56
  -5  -6   0 1036.48   12.74
   5  -6   0  931.52   13.13
  -5  -6   0 1004.94   21.28
  -5  -6   1   -0.30    1.37
  -5  -6  -1    1.55    0.83
  -5  -6   1   -3.54    2.74
  -5  -6  -1    1.31    1.20
  -5   6   1    0.11    0.94
   5  -6   1    5.17    2.69
  -5   6  -1    0.62    1.33
  -5  -6   1   -0.82    1.56
  -5  -6  -1    0.73    1.13
   5   6  -1   -0.38    1.04
   5   6   1   -0.68    1.14
   5  -6   1    0.71    1.12
  -5   6   1   -0.86    1.47
   5  -6  -1    0.22    1.39
  -5   6   1    0.89    0.89
  -5   6  -1    1.68    1.31
  -5  -6   1   -0.03    1.25
  -5  -6   2  124.02    6.58
  -5   6   2  119.91    5.74
   5  -6   2  120.79    4.26
   5   6  -2  133.41    4.83
  -5  -6   2  138.65    5.68
  -5  -6  -2  123.07    6.08
   5  -6   2  121.27    4.73
  -5   6   2  132.93    2.57
  -5   6  -2  130.02    5.44
   5  -6  -2  120.54    6.30
  -5   6   2  151.87    2.85
  -5   6  -2  129.23    5.26
  -5  -6   2  131.99    6.15
  -5  -6  -2  137.12    2.25
  -5   6   3    0.37    1.77
   5   6  -3    0.92    2.55
   5   6  -3   -0.55    1.59
   5  -6   3    0.62    0.59
   5  -6   3    0.69    1.47
  -5  -6  -3   -0.32    1.64
  -5  -6   3   -0.29    1.66
  -5   6   3    0.76    0.65
  -5   6  -3   -4.40    1.91
  -5   6  -3    1.58    1.45
   5   6  -4  135.95    8.28
   5   6  -4  149.78    6.19
  -5   6  -4  142.35    6.43
  -5  -6   4  121.39    5.79
  -5  -6  -4  129.46    5.91
  -5   6  -4  143.81    6.76
  -5   6   4  143.39    7.74
   5   6  -5   -0.66    2.56
  -5   6  -5   -1.63    2.00
   5   6  -5    4.22    2.38
  -5  -6  -5   -2.43    2.39
  -5  -6   5    2.42    2.05
  -5   6   5   -0.56    2.64
  -5   6  -5   -0.70    2.41
  -5  -6  -6  110.16    6.51
  -5   6  -6   97.91    6.85
  -5   6  -6  106.77    6.80
  -5   6   6   93.74    7.02
  -5  -6  -7    0.47    1.95
  -6  -6   0  881.35   14.00
   6   6   0  882.74   11.57
  -6   6   0  959.56   15.36
   6  -6   0  941.65   20.31
  -6  -6   0 1021.68   16.35
  -6   6   0  889.48   11.74
  -6  -6   0 1024.73   22.83
  -6  -6   1   -1.37    1.56
  -6  -6  -1    1.17    1.09
  -6   6  -1   -0.27    1.37
  -6   6   1    0.82    1.35
   6  -6   1    3.22    2.52
  -6  -6   1   -1.89    2.21
  -6  -6  -1    1.41    1.52
   6   6  -1   -1.00    1.31
   6   6   1    0.71    1.28
   6   6  -1   -0.51    1.16
  -6   6   1    0.63    1.69
  -6   6   1    0.93    1.05
  -6   6  -1    2.11    1.32
  -6  -6   2  632.94   15.70
  -6   6   2  799.36   16.86
   6  -6   2  768.11   11.97
   6   6  -2  465.99    9.70
  -6  -6  -2  456.61    4.90
  -6  -6   2  783.15   14.29
   6  -6   2  765.92   12.32
  -6  -6  -2  416.65   12.13
  -6   6   2  874.97   10.28
  -6   6  -2  480.99   10.53
  -6   6  -2  882.57   19.16
  -6   6   2  750.02    9.62
  -6  -6  -2  484.47    5.92
  -6   6   3    0.83    2.12
   6   6  -3   -0.43    2.14
   6  -6   3   -0.32    0.81
  -6   6   3    1.06    1.44
  -6  -6  -3    1.54    2.04
  -6   6  -3   -2.18    1.76
  -6   6  -3    0.21    1.67
  -6  -6   3   -0.91    1.77
  -6   6   3   -0.47    1.04
   6   6  -4 1086.48   22.95
  -6   6  -4 1222.73   18.27
   6   6  -4 1300.60   19.56
  -6  -6   4 1431.02   21.18
  -6  -6  -4 1274.09   20.61
  -6   6  -4 1045.17   17.19
  -6   6   4 1386.67   25.21
   6   6  -5   -3.32    3.13
   6   6  -5    0.20    2.27
  -6  -6  -5    0.58    2.03
  -6   6  -5   -1.72    2.28
  -6   6   5   -1.98    2.99
  -6  -6   5    1.97    2.19
  -6   6  -5   -0.34    1.99
  -6  -6  -6 1066.93   21.24
  -6   6  -6 1167.27   20.30
   7   6   0  685.42   11.56
   7  -6   0  789.81   20.12
   7   6   0  649.75   10.06
  -7   6   0  736.69   14.70
  -7   6   0  744.26   11.98
  -7  -6   0  715.63   14.41
  -7   6  -1    0.73    1.78
  -7  -6   1   -4.18    2.18
   7  -6  -1    3.15    3.79
  -7   6   1   -0.25    1.51
   7  -6   1    0.95    2.79
   7   6  -1   -0.45    1.45
   7   6   1    0.11    1.23
  -7  -6  -1    2.68    1.78
  -7   6   1    1.04    2.02
   7   6   1   -0.13    0.85
   7   6  -1   -0.53    1.46
  -7  -6  -1   -0.81    2.71
  -7   6   1   -2.53    1.43
  -7   6  -1    1.41    1.93
  -7   6   2  121.17    7.01
   7  -6   2  125.16    5.59
   7   6  -2  126.86    5.58
   7  -6   2  109.49    5.21
  -7  -6  -2  116.63    7.17
  -7  -6   2  117.51    6.38
  -7   6  -2  123.37    6.00
  -7   6  -2  119.28    5.63
  -7  -6  -2  120.85    3.35
  -7   6   2  121.64    4.87
  -7  -6  -2  115.00    3.48
  -7  -6   3    0.20    1.95
  -7   6   3    1.69    2.34
   7   6  -3   -2.55    1.89
   7  -6   3    1.76    1.20
  -7   6   3   -1.56    1.80
  -7  -6  -3    3.27    2.52
  -7   6  -3    2.59    2.00
  -7   6  -3   -0.91    1.83
  -7   6  -4  111.88    6.14
   7   6  -4  111.89    6.56
  -7  -6   4  100.58    6.07
  -7  -6  -4  104.74    6.70
  -7   6  -4   97.58    6.26
  -7   6   4  123.41    8.33
  -7  -6   5    2.29    2.30
   7   6  -5    2.22    3.52
   7   6  -5    1.00    2.46
  -7   6  -5   -2.28    2.51
  -7  -6  -5    1.95    2.43
  -7   6   5   -0.48    3.24
  -7   6  -5    0.82    2.27
  -7  -6  -6    1.63    1.88
  -7   6   6   71.83    7.22
   8   6   0 1232.19   16.42
   8   6   0 1248.57   17.32
  -8   6   0 1268.56   17.26
  -8   6  -1   -0.98    1.89
  -8  -6   1    2.87    2.22
  -8   6   1   -1.23    1.83
   8  -6  -1    7.80    3.93
   8  -6   1    0.71    2.84
   8   6  -1   -1.38    1.83
   8   6   1    1.15    1.73
  -8   6   1   -2.46    2.28
   8   6   1   -2.92    1.42
  -8  -6  -1   -0.70    2.78
  -8  -6  -1   -0.04    1.64
  -8   6   1   -0.59    1.43
  -8   6  -1   -0.28    1.50
  -8  -6  -2 1736.47   14.94
   8  -6  -2 2111.51   37.17
  -8   6   2 1941.30   30.77
   8  -6   2 1806.78   21.14
   8   6  -2 1976.96   23.42
   8   6   2 1795.43   19.13
  -8  -6  -2 1668.39   28.52
  -8  -6   2 1800.19   25.21
  -8   6  -2 1767.15   22.52
  -8   6  -2 1980.18   24.41
  -8  -6   3    0.63    2.44
  -8   6   3   -0.01    2.51
   8   6  -3    0.22    2.23
   8  -6   3    3.15    1.39
  -8   6  -3    0.77    1.85
  -8  -6  -3    1.40    2.76
  -8   6  -3    0.48    1.93
  -8   6   4  966.52   23.70
   8   6  -4 1389.21   22.86
  -8  -6   4  879.13   19.80
  -8  -6  -4 1139.32   22.24
  -8   6  -4 1219.67   21.80
  -8   6  -4 1243.34   20.10
   8   6  -5    0.55    2.98
  -8   6  -5    0.65    2.56
  -8  -6  -5    1.82    2.76
  -8   6  -5    2.17    2.75
  -8   6   5   -3.84    4.24
   9  -6   0   15.55    4.56
   9   6   0   10.78    2.37
  -9  -6   0   13.94    2.93
  -9   6   0   12.07    3.41
  -9   6   0    4.56    1.74
  -9   6  -1    2.33    2.39
   9  -6  -1    3.41    4.52
  -9  -6   1   -2.31    2.36
   9  -6   1    2.46    2.70
   9   6  -1    0.75    2.02
   9   6   1    0.78    1.71
  -9   6   1   -4.30    2.58
  -9  -6  -1    0.84    3.11
  -9  -6  -1    0.56    2.11
  -9   6   1    0.18    1.88
  -9   6  -1    0.27    1.91
   9  -6  -2  262.99   13.48
  -9   6   2  267.82   12.53
   9  -6   2  266.24    9.09
   9   6  -2  248.34    9.06
   9   6   2  232.66    7.35
  -9  -6  -2  212.06   10.91
  -9   6  -2  254.56    9.74
  -9  -6   2  240.71   10.60
  -9   6  -2  233.91    9.05
  -9   6   3   -2.36    3.47
  -9  -6   3   -1.96    2.76
   9  -6  -3    2.05    4.47
   9   6  -3   -1.18    2.69
   9  -6   3    0.59    1.44
  -9   6  -3    6.00    2.93
  -9  -6  -3    3.14    2.93
  -9   6  -3    4.69    3.01
  -9   6   4  426.33   15.76
   9   6  -4  409.02   13.12
  -9  -6  -4  333.43   13.21
  -9  -6   4  339.79   12.69
  -9   6  -4  349.86   12.71
  -9   6  -4  374.13   11.98
  10  -6   0  214.38   11.93
  10   6   0  146.50    6.85
 -10   6   0  140.71    8.44
 -10   6   0  143.30    7.36
 -10  -6   0  250.11   10.17
 -10   6  -1   -3.03    2.83
  10  -6  -1   -5.10    4.46
  10  -6   1    0.68    2.89
  10   6  -1    1.68    2.16
 -10  -6   1    0.75    2.59
  10   6   1   -0.41    1.92
 -10   6   1   -3.74    3.06
 -10  -6  -1    6.60    4.24
 -10   6   1    3.66    2.61
 -10   6  -1   -2.08    2.50
 -10  -6  -1    3.00    2.20
 -10   6   2   49.19    5.81
  10  -6   2   78.74    5.51
  10  -6  -2   16.08    5.16
 -10   6  -2   13.16    3.07
  10   6   2   47.35    4.09
  10   6  -2    9.36    2.95
 -10  -6   2   46.41    5.58
 -10  -6  -2   10.52    3.88
 -10   6  -2   13.10    3.77
 -10   6   3   -3.50    3.66
 -10  -6   3   -0.16    2.90
  10   6  -3    0.03    3.20
 -10   6  -3   -5.74    3.46
 -10  -6  -3    1.64    3.41
 -10   6  -3    2.77    3.13
  10   6  -4  866.05   19.23
 -10   6  -4  730.08   19.21
  11  -6   0  398.45   15.93
  11   6   0  313.44   10.38
 -11   6   0  251.27   10.44
 -11  -6   0  433.46   13.58
  11  -6  -1    6.96    4.50
  11  -6   1    3.15    3.47
  11   6  -1   -2.93    2.64
 -11  -6   1   -0.59    2.67
 -11   6  -1    1.64    2.88
  11  -6   2   48.70    4.87
  11   6  -2   52.69    5.22
 -11   6  -2   52.51    6.06
 -11  -6   2   54.76    6.36
 -11   6  -3   -0.27    3.13
  12  -6   0    1.32    3.07
  12  -6   1   -0.13    2.37
 -12  -6   1    0.79    3.06
   0  -7   0    0.40    0.72
   0  -7   0    1.56    0.71
   0   7   0    0.20    1.04
   0  -7   0    0.50    0.88
   0   7   1 1914.15   14.12
   0  -7  -1 1570.73   13.57
   0  -7   1 1713.39    9.47
   0  -7  -1 1572.00   10.23
   0   7  -1 1545.09   15.02
   0  -7   1 1640.57   14.82
   0  -7   1 1805.11   15.60
   0  -7  -1 1573.34    9.59
   0   7  -1 1669.35   19.96
   0   7  -2   -0.18    1.34
   0  -7  -2    1.93    0.79
   0   7  -2    2.49    1.91
   0  -7   2    0.88    0.75
   0  -7   2   -1.13    1.94
   0  -7  -2    1.85    1.02
   0  -7  -2    0.77    0.43
   0  -7   2    0.93    1.19
   0  -7  -3  339.65    8.14
   0  -7  -3  366.49    4.69
   0   7  -3  350.62    9.63
   0   7  -3  341.09    8.32
   0  -7  -4    0.56    0.83
   0   7  -4    0.64    2.01
   0   7   4    1.09    0.72
   0  -7   4    0.45    1.21
   0  -7  -4    0.97    0.70
   0  -7  -5 2558.02   20.13
   0   7  -5 2524.68   30.87
   0   7  -6    2.82    2.79
   0  -7   6   -0.82    1.64
  -1  -7   0    2.47    1.15
  -1  -7   0    1.23    0.80
  -1   7   0    1.02    1.20
  -1  -7   0    1.78    0.78
   1  -7   0    1.48    0.98
   1  -7   0    0.92    0.57
   1   7   0    1.40    1.14
  -1   7   0    1.47    1.22
   1   7  -1 1923.06   23.71
   1  -7  -1 1809.29   15.56
  -1  -7   1 1832.97   11.66
  -1   7  -1 1809.18   16.23
  -1  -7  -1 1820.82   13.00
   1  -7   1 1835.09    9.00
  -1  -7  -1 1844.57   12.85
   1  -7   1 1790.41   16.37
   1   7   1 1965.56   13.84
   1  -7   1 1822.72   14.34
  -1  -7   1 2030.56   17.89
  -1  -7   1 1969.01   19.00
  -1   7   1 1912.28   14.62
  -1  -7  -1 1866.84   16.01
   1   7  -1 1822.79   16.50
  -1   7  -1 2024.39   19.99
  -1  -7   2    3.37    1.55
  -1   7  -2    0.16    1.27
  -1   7  -2    0.77    1.58
   1   7  -2   -1.36    1.77
   1  -7   2    1.32    1.04
  -1  -7  -2   -0.07    1.38
  -1  -7   2    0.39    1.12
  -1   7   2    0.37    0.92
  -1  -7  -2   -0.01    0.78
  -1  -7   2    0.90    0.91
   1  -7  -2   -0.43    1.31
  -1  -7  -2    0.19    0.82
  -1  -7  -2   -0.02    0.65
  -1  -7   2   -1.06    1.06
   1  -7   2    1.01    1.09
   1   7   2    0.63    0.73
  -1  -7   3  787.91    9.65
   1   7   3  842.19    5.80
  -1  -7  -3  773.15    7.12
   1  -7  -3  815.70   15.03
  -1  -7  -3  802.72    8.37
   1  -7   3  803.46   13.30
  -1  -7   3  769.39   14.19
  -1   7  -3  753.84   11.91
  -1   7  -3  837.47   14.95
   1   7  -3  826.14   15.93
  -1   7  -4   -1.15    2.02
   1  -7  -4    1.12    0.86
   1   7  -4   -2.05    2.01
  -1   7  -4   -1.93    1.67
  -1  -7   4    0.05    1.25
   1  -7  -4   -1.32    1.42
  -1  -7  -4   -1.51    1.06
  -1   7   5  536.29    8.03
   1  -7   5  556.06    9.81
  -1  -7   5  470.91    9.03
  -1  -7  -5  470.45    8.65
  -1   7  -5  497.25   13.71
   1  -7  -5  481.01    8.25
   1   7  -5  472.62   13.77
  -1   7  -6    0.82    2.59
   1   7  -6   -0.27    2.58
   1  -7   6    0.50    1.57
  -1  -7   6    0.47    1.57
  -2  -7   0   -0.19    1.23
  -2   7   0   -0.35    1.01
   2  -7   0    0.19    0.99
  -2  -7   0    0.81    0.83
  -2  -7   0    0.07    1.45
  -2  -7   0   -0.31    0.62
  -2   7   0    1.98    1.16
   2  -7   0   -0.66    0.50
  -2   7  -1 1499.22   14.95
   2   7  -1 1606.35   24.16
  -2  -7   1 1740.91   13.38
  -2  -7  -1 1459.39   12.09
  -2  -7  -1 1507.91    8.81
  -2  -7   1 1708.49   11.95
   2  -7   1 1711.74   16.18
  -2  -7  -1 1546.37   11.39
   2  -7   1 1766.39   13.46
  -2   7   1 1818.13   15.54
  -2  -7   1 1774.85   19.87
  -2   7  -1 1580.92   16.00
  -2  -7   1 1700.05   15.54
  -2  -7  -1 1524.95   18.48
   2  -7  -1 1500.91   15.38
   2  -7   2    1.78    1.19
  -2  -7   2    0.62    1.17
  -2   7   2    0.97    1.05
  -2  -7   2    1.84    1.54
  -2   7  -2    2.10    1.45
   2   7  -2    0.34    1.90
  -2  -7   2    2.77    1.48
  -2  -7  -2    2.72    1.12
  -2   7  -2    0.37    1.33
   2  -7  -2    2.40    1.45
  -2  -7   2    1.54    1.05
  -2  -7  -2   -0.08    0.43
  -2  -7  -2    3.27    1.40
  -2  -7  -2    0.64    0.60
   2  -7   2    0.23    1.29
  -2   7   3  617.36    9.44
  -2  -7   3  572.40    8.94
  -2   7  -3  895.74   13.44
  -2  -7  -3  938.76   10.81
   2  -7   3  701.22   13.62
   2  -7  -3  941.14   17.37
  -2   7  -3  918.88   14.83
   2   7  -3  934.13   17.54
  -2   7  -4    0.78    1.80
  -2   7  -4   -2.27    2.03
   2  -7  -4    2.04    0.84
  -2   7   4    0.99    1.17
  -2  -7   4    2.08    1.20
  -2  -7  -4    1.52    1.20
   2  -7  -4    1.11    1.67
  -2  -7   5  230.76    6.61
  -2  -7  -5  234.05    6.76
  -2   7  -5  239.43    9.48
   2   7  -5  227.23    9.97
  -2   7  -6   -0.05    2.56
   2   7  -6   -1.75    2.85
   2  -7   6    1.64    1.35
  -2  -7   6    1.10    1.63
  -2  -7  -6   -2.64    1.67
  -3   7   0    0.03    0.79
   3  -7   0    0.32    1.03
  -3  -7   0    0.57    1.71
  -3  -7   0   -0.33    0.90
  -3   7   0    1.57    1.16
   3  -7   0    0.21    0.58
  -3  -7   0    0.67    0.69
  -3  -7   0    0.28    0.85
  -3  -7   1 1772.39   17.10
  -3  -7   1 1707.66   15.38
  -3  -7  -1 1692.55   13.68
   3  -7   1 1625.81   15.97
  -3  -7   1 1775.38   13.27
  -3  -7  -1 1741.35   10.84
  -3   7   1 1612.13   15.18
   3  -7   1 1627.78   12.81
  -3  -7  -1 1737.65   11.41
  -3   7  -1 1767.27   16.25
  -3  -7   1 1665.76   21.36
  -3   7  -1 1665.58   16.28
   3  -7  -1 1658.45   16.73
  -3  -7  -1 1814.05   24.49
  -3   7  -2    2.09    1.78
  -3  -7   2   -1.32    1.82
  -3   7  -2    1.09    1.42
   3   7  -2   -1.06    2.33
  -3  -7   2   -1.47    1.82
   3   7  -2    3.81    1.15
   3  -7   2    0.07    0.82
  -3  -7  -2    0.61    1.01
  -3  -7   2   -1.99    1.50
   3  -7  -2   -0.08    1.61
  -3  -7  -2    2.20    1.40
  -3  -7   2    0.70    0.88
   3  -7   2    1.07    0.99
  -3  -7  -2   -0.11    0.45
  -3   7   2    1.33    1.29
  -3  -7  -2    0.21    0.52
  -3   7   3  650.67   10.83
   3   7  -3  704.41    7.47
  -3   7  -3  654.19   12.35
  -3  -7   3  637.01    9.53
  -3  -7  -3  650.36   10.60
   3  -7   3  614.85   11.43
   3  -7  -3  621.41   14.80
  -3   7  -3  693.19   13.77
   3   7  -3  599.56   15.37
   3  -7  -4    3.29    2.48
  -3   7  -4    2.68    2.30
   3   7  -4   -0.96    2.82
  -3   7   4    1.17    1.58
   3   7  -4   -0.67    0.84
  -3   7  -4    2.66    2.03
  -3  -7   4    0.93    1.15
  -3  -7  -4    1.46    1.66
  -3   7   5  299.66    8.55
  -3  -7   5  286.71    7.94
  -3  -7  -5  282.50    7.75
  -3   7  -5  290.89   10.62
  -3   7  -5  312.86    9.98
  -3   7  -6   -0.87    2.45
   3   7  -6    4.16    3.28
   3  -7   6   -2.45    1.57
  -3  -7   6    4.02    1.99
  -3  -7  -6    3.97    2.10
  -4   7   0    1.18    0.91
  -4  -7   0   -0.21    2.41
  -4   7   0   -0.75    1.30
  -4  -7   0    0.83    0.95
  -4  -7   0   -1.73    1.33
  -4  -7   0   -1.13    0.99
   4  -7   0    1.08    1.31
  -4  -7  -1  920.66   20.33
   4  -7   1  670.25   15.27
  -4  -7   1  642.83   11.02
  -4  -7  -1  876.97   11.18
  -4  -7   1  687.08   11.45
   4   7  -1  851.97    9.34
  -4  -7   1  660.99    9.17
  -4   7   1  701.08   11.87
  -4  -7  -1  837.93    9.38
   4  -7   1  668.59    8.97
  -4   7  -1  930.71   11.81
  -4   7  -1  982.36   13.91
  -4  -7  -1  857.64    8.19
   4  -7  -1  833.77   13.09
  -4  -7   1  607.23   14.85
  -4   7  -2    0.27    1.32
  -4  -7   2    0.50    2.04
  -4  -7   2    1.94    2.01
   4   7  -2    0.04    2.53
   4  -7   2    1.22    1.03
   4   7  -2    1.88    0.99
   4  -7  -2    0.40    1.44
  -4  -7  -2    0.65    1.68
  -4   7   2    0.08    1.37
   4  -7   2    1.37    1.18
  -4  -7   2    0.08    1.14
  -4  -7   2   -0.85    1.67
  -4   7  -2    1.52    1.55
   4   7  -3 1644.04   26.98
  -4   7  -3 1797.82   20.10
  -4   7   3 1845.56   20.09
   4   7  -3 1778.69   13.90
  -4  -7   3 1932.32   17.83
  -4  -7  -3 1866.84   20.45
   4  -7   3 1794.89   18.88
   4  -7  -3 1692.82   25.10
  -4   7  -3 1718.02   20.56
  -4   7  -4   -2.13    2.00
   4  -7  -4    2.18    3.04
   4   7  -4    0.52    2.51
   4   7  -4    3.96    1.43
  -4   7   4    0.99    1.56
  -4  -7   4   -2.70    1.62
  -4  -7  -4    2.26    1.78
  -4   7  -4    2.43    2.07
  -4   7   5  651.64   14.18
  -4  -7   5  623.94   11.92
  -4  -7  -5  660.98   12.83
   4   7  -5  652.14   17.84
  -4   7  -6   -0.86    2.77
  -4   7  -6    1.85    2.69
  -4  -7  -6    2.74    2.15
  -5   7   0   -0.39    1.22
  -5  -7   0    1.96    2.95
  -5  -7   0   -1.08    1.51
   5   7   0    1.57    1.10
  -5  -7   0    0.44    1.16
  -5  -7   0    2.15    1.37
  -5   7   0    1.35    0.98
  -5  -7  -1 1426.61   27.78
  -5  -7  -1 1205.92   10.49
   5  -7   1 1242.99   21.18
  -5  -7   1 1118.66   16.11
   5   7  -1 1234.91   12.78
  -5   7   1 1230.69   16.70
  -5  -7   1 1293.41   15.96
   5  -7   1 1280.68   13.63
  -5  -7   1 1292.72   16.71
  -5  -7  -1 1436.72   16.39
  -5   7  -1 1164.56   15.31
  -5   7  -1 1275.04   14.16
  -5  -7   1 1286.05   24.40
  -5  -7   2    0.56    2.10
   5  -7   2    1.51    1.24
   5   7  -2    0.60    1.19
  -5   7   2    1.12    1.46
  -5  -7  -2    0.57    1.81
   5  -7   2    1.48    1.28
  -5   7  -2    0.53    1.40
  -5  -7   2    1.87    1.44
  -5   7  -2    0.83    1.45
  -5   7  -3  524.33   11.58
   5   7  -3  519.16   16.12
  -5   7   3  470.65   11.54
   5   7  -3  550.27    9.38
   5  -7   3  482.41    3.89
  -5  -7   3  468.16    9.92
  -5  -7  -3  503.17   11.68
  -5   7  -3  496.95   11.54
  -5   7  -4   -0.74    1.80
  -5   7   4    1.58    1.99
   5   7  -4   -1.97    2.78
   5   7  -4    1.28    1.46
  -5   7  -4    0.34    2.38
  -5  -7  -4    0.52    1.65
  -5  -7   4    2.01    1.87
  -5   7   5  359.13   11.60
  -5  -7   5  334.25    9.81
  -5   7  -5  344.25   10.83
  -5   7  -5  350.25   12.18
  -5  -7  -6   -3.18    2.55
  -6   7   0    0.49    1.56
  -6  -7   0   -1.57    1.51
   6  -7   0    2.45    3.26
   6   7   0    0.94    1.39
  -6  -7   0   -0.77    1.52
  -6   7   0    0.45    1.14
   6  -7   1  563.08   16.22
  -6  -7   1  437.51   11.68
   6   7  -1  648.00   10.13
  -6  -7  -1  692.17    9.01
  -6   7   1  481.17   11.50
  -6  -7   1  515.91   11.47
  -6   7   1  515.48    6.43
  -6  -7  -1  688.43   12.24
  -6   7  -1  685.67   12.51
  -6   7  -1  738.26   11.84
  -6  -7   1  506.85   11.81
  -6   7   1  542.26    8.05
  -6  -7   2    1.14    2.51
   6  -7   2    0.85    1.46
  -6  -7  -2    0.49    0.55
   6   7  -2   -0.83    1.34
  -6   7   2    2.93    1.82
  -6   7  -2    1.46    1.61
   6  -7   2    0.27    1.44
  -6  -7  -2   -2.87    2.21
  -6  -7  -2    0.34    0.64
  -6  -7   2   -0.08    1.79
  -6   7  -2   -1.05    1.52
   6  -7   3 1182.14    9.18
  -6  -7   3 1186.25   19.00
  -6  -7  -3 1158.93   19.53
  -6   7  -3 1132.32   17.57
  -6   7  -3 1174.02   17.55
  -6   7   4   -2.25    2.14
   6   7  -4   -0.37    2.80
  -6   7  -4    2.78    1.95
   6   7  -4    1.80    1.77
  -6  -7  -4   -0.53    2.09
  -6  -7   4   -0.94    2.29
  -6   7  -4    1.99    2.39
   6   7  -5   35.70    5.28
  -6   7   5  123.82    7.60
  -6   7  -5   43.31    4.48
  -6  -7   5  123.32    6.51
  -6  -7  -5   39.96    4.19
  -6   7  -5   41.40    4.51
  -6   7   6   -1.44    3.16
  -6  -7  -6   -3.58    2.68
  -7   7   0   -1.64    1.82
  -7  -7   0   -0.58    1.66
   7   7   0    0.50    1.56
  -7  -7   0    1.57    1.84
  -7   7   0   -2.59    1.45
   7  -7   1  808.55   18.89
   7   7  -1  743.47   12.11
   7   7   1  715.11   11.37
  -7   7   1  768.12   15.74
  -7  -7  -1  707.61   19.50
  -7  -7   1  796.82   15.55
  -7   7   1  899.05   11.47
  -7   7  -1  707.03   13.45
  -7   7  -1  767.09   12.79
  -7  -7  -1  731.44   10.47
  -7  -7  -1  815.61   14.07
  -7   7   1  877.05   12.56
  -7  -7   2    1.86    2.17
   7  -7   2   -1.43    1.70
   7   7  -2   -0.88    1.60
  -7   7  -2    0.58    2.19
  -7   7   2   -1.27    2.11
   7  -7   2    0.84    1.54
  -7  -7  -2    1.27    2.37
  -7   7   2    0.54    0.88
  -7   7  -2   -1.35    1.63
  -7   7   3  327.58   12.38
   7   7  -3  338.84    9.32
  -7  -7   3  296.84    9.52
  -7  -7  -3  345.72   12.09
  -7   7  -3  329.25   10.30
  -7   7  -3  325.09    9.78
  -7   7  -4    0.56    2.26
  -7   7   4    1.32    2.52
   7   7  -4   -0.23    2.34
  -7  -7  -4   -1.46    2.71
  -7   7  -4    1.09    2.02
  -7  -7   4    0.59    1.93
  -7   7   5  209.40   10.37
  -7  -7  -5  186.05    9.22
  -7   7  -5  180.05    9.15
   8  -7   0   -0.55    3.83
  -8  -7   0    0.46    1.98
  -8  -7   0    2.25    2.11
   8   7   0   -1.50    1.66
  -8   7   0    0.48    1.76
  -8   7   0   -3.55    2.36
   8  -7  -1  602.52   19.61
   8  -7   1  446.92   13.95
   8   7  -1  557.82   11.28
   8   7   1  393.44    9.35
  -8   7   1  396.60   12.27
  -8  -7  -1  531.70   17.65
  -8   7   1  434.86    9.13
  -8   7  -1  562.29   13.42
  -8  -7   1  400.90   11.76
  -8   7  -1  632.51   13.22
  -8  -7  -1  666.10   13.30
  -8  -7   2   -2.54    2.52
   8  -7   2   -1.01    2.13
   8   7  -2   -1.98    2.01
  -8   7  -2    3.66    2.37
  -8   7   2   -3.56    2.52
  -8  -7  -2    5.27    3.08
  -8   7  -2    0.34    1.92
  -8   7   3 1156.34   24.89
   8   7  -3 1084.45   17.96
  -8  -7   3 1174.04   21.87
  -8  -7  -3  989.81   22.02
  -8   7  -3 1010.32   18.88
  -8   7  -3  992.03   17.79
  -8  -7   4    3.38    2.51
  -8   7  -4   -0.76    2.66
  -8   7   4    3.73    3.21
   8   7  -4   -1.24    2.53
  -8  -7  -4    3.35    2.82
  -8   7  -4   -1.23    2.30
  -8   7   5  410.98   15.11
  -8  -7  -5    0.48    2.06
   9  -7   0    1.84    3.90
   9   7   0   -2.88    1.97
  -9  -7   0   -0.89    2.14
  -9   7   0   -0.85    1.65
  -9   7   0   -3.37    2.42
   9  -7  -1  718.31   22.13
   9  -7   1  624.74   16.47
   9   7  -1  608.27   12.77
   9   7   1  567.44   11.70
  -9   7   1  540.12   15.35
  -9  -7  -1  618.61   20.79
  -9   7  -1  581.51   14.13
  -9   7  -1  545.54   12.06
  -9  -7   1  680.75   17.35
  -9  -7   2    3.16    2.73
   9  -7  -2   -2.61    4.30
   9  -7   2    1.66    1.92
   9   7  -2    5.67    2.57
  -9   7  -2    0.47    2.29
  -9   7   2    0.07    2.46
  -9  -7  -2    3.70    3.00
  -9   7  -2   -0.38    2.14
   9  -7  -3  210.57   13.38
  -9   7   3  155.89    9.43
   9   7  -3  183.02    8.08
  -9  -7  -3  190.09   11.98
  -9  -7   3  157.19    8.53
  -9   7  -3  144.96    7.82
  -9   7  -3  174.35    8.39
   9   7  -4   -2.72    2.76
  -9  -7  -4   -0.63    2.93
  -9   7  -4   -0.58    2.60
  10  -7   0   -3.16    4.55
  10   7   0    2.60    2.26
 -10  -7   0    2.97    2.60
 -10   7   0    3.05    2.73
  10  -7  -1  606.92   22.87
  10  -7   1  623.84   17.57
  10   7  -1  427.27   11.53
  10   7   1  543.34   12.33
 -10   7   1  487.35   15.72
 -10  -7  -1  426.60   18.02
 -10   7  -1  374.45   12.37
 -10   7  -1  416.25   12.69
 -10  -7   1  777.08   21.36
  10  -7  -2    4.56    4.91
 -10  -7   2   -0.44    3.06
  10   7  -2    0.95    2.70
 -10  -7  -2    2.76    3.77
 -10   7  -2    0.11    2.81
  10   7  -3  309.23   11.15
 -10   7  -3  262.56   11.26
  11  -7   0    0.80    2.81
  11  -7   1  296.42   12.83
 -11  -7   1  283.03   11.59
 -11  -7   2    3.01    4.24
   0  -8   0   85.43    2.58
   0  -8   0   98.05    3.88
   0   8   0   94.63    3.88
   0  -8   0   91.44    3.12
   0  -8  -1   -0.39    0.59
   0  -8   1   -1.08    1.02
   0   8  -1    1.76    2.05
   0  -8  -1    0.79    0.87
   0  -8   1   -0.42    0.59
   0   8   1   -0.57    1.08
   0   8  -1    0.21    1.28
   0  -8  -1   -0.13    0.65
   0  -8   1   -0.15    1.00
   0   8   2  475.88    7.06
   0  -8   2  507.12    5.88
   0  -8   2  592.92   10.96
   0   8  -2  336.92    8.27
   0  -8  -2  347.34    7.35
   0   8  -2  361.98   10.30
   0  -8  -3    0.04    0.53
   0   8  -3    0.69    2.15
   0  -8  -3    0.14    0.74
   0  -8  -3   -0.58    1.56
   0   8  -3    0.03    1.48
   0   8   3    0.39    0.80
   0  -8   3    0.48    1.83
   0  -8   4  377.59    8.03
   0  -8  -4  222.00    4.45
   0   8   4  373.38    4.73
   0   8  -4  201.87    8.63
   0   8  -5    1.77    2.42
   0  -8   5   -2.04    1.49
   0   8  -6 1209.50   24.06
  -1   8   0 1640.08   16.01
   1  -8   0 1409.58   14.63
  -1  -8   0 1399.70   10.94
  -1  -8   0 1456.20   13.83
   1  -8   0 1552.88   10.47
  -1  -8   0 1505.25   14.73
   1   8   0 1522.55   14.83
  -1  -8   1   -1.39    1.53
   1  -8  -1    0.92    1.16
   1   8  -1   -1.43    1.27
  -1  -8  -1    1.79    1.04
  -1   8  -1    1.08    1.86
   1   8  -1    3.75    2.07
  -1  -8   1    0.84    1.09
  -1  -8   1    0.27    0.80
   1  -8   1    0.51    0.55
  -1  -8  -1    0.61    0.77
  -1  -8  -1    0.78    0.90
  -1  -8  -1    1.31    1.11
  -1   8  -1    1.11    1.31
   1   8   1    2.29    1.01
  -1   8   1    2.33    1.18
   1  -8   1    1.32    1.03
   1  -8   1   -1.13    1.22
  -1  -8   2  774.54    9.82
   1  -8   2  753.84    4.95
  -1  -8   2  738.23    9.22
  -1   8  -2  714.81   11.96
  -1  -8  -2  709.00    7.17
   1   8   2  895.89    9.06
   1  -8   2  802.01   12.06
  -1  -8   2  869.16   14.54
  -1   8   2  861.36   10.12
   1  -8  -2  738.81   11.88
  -1  -8  -2  716.80    9.16
  -1   8  -2  813.23   14.74
  -1  -8  -2  766.96   10.22
   1   8  -2  774.26   15.96
  -1  -8  -3   -1.09    1.30
  -1   8  -3    2.53    1.93
   1   8  -3    0.53    2.10
  -1   8  -3    2.54    1.69
   1  -8  -3    1.00    1.93
  -1   8   3    3.25    1.03
  -1  -8   3    0.23    1.04
   1   8   3    0.28    0.64
  -1  -8  -3   -0.24    0.84
   1  -8   3    0.33    1.54
  -1  -8   4 1881.66   17.49
  -1   8   4 1900.71   14.06
  -1  -8  -4 1618.57   12.84
  -1   8  -4 1604.97   23.07
   1   8  -4 1712.16   25.35
  -1   8  -4 1656.08   20.79
  -1   8  -5   -2.32    2.38
   1   8  -5   -0.59    2.46
   1  -8   5    0.72    1.41
  -1  -8   5    1.46    1.66
  -1   8  -6   86.92    6.75
   1   8  -6  105.04    7.86
  -2  -8   0 2869.39   17.28
  -2  -8   0 3039.35   15.95
   2  -8   0 2896.84   12.06
  -2  -8   0 2806.87   18.30
  -2  -8   0 2770.65   23.01
  -2   8   0 3006.75   21.75
  -2  -8   1   -1.30    1.70
  -2   8  -1    0.99    1.40
  -2  -8  -1    2.15    1.62
  -2   8  -1    2.00    1.38
  -2  -8   1   -1.45    1.10
  -2  -8  -1   -0.01    0.91
  -2   8   1   -0.67    1.29
  -2  -8  -1    1.03    0.73
  -2  -8   1    1.53    0.92
  -2  -8   1    0.43    1.23
   2  -8   1    0.07    1.17
  -2  -8  -1    1.29    0.99
   2  -8   1    0.41    0.86
   2  -8  -1   -0.80    1.29
   2   8  -2 1272.05   21.73
   2  -8   2 1078.19    7.13
  -2  -8   2 1081.82   13.26
   2  -8   2 1122.84    4.60
  -2   8  -2 1349.34   16.81
  -2  -8   2 1217.48   12.33
  -2  -8  -2 1192.64    7.52
   2  -8   2 1129.52   13.74
  -2   8   2 1192.72   12.80
  -2  -8   2 1197.18   18.49
   2  -8  -2 1158.73   15.60
  -2   8  -2 1221.62   16.77
  -2  -8  -2 1205.95   10.18
  -2  -8  -2 1304.59   18.79
  -2   8   3    1.34    1.15
  -2   8  -3    1.09    1.68
   2   8  -3   -0.61    2.20
   2  -8  -3    0.84    2.27
  -2   8  -3   -1.45    1.85
  -2  -8   3    1.14    1.14
  -2  -8  -3    0.11    1.09
   2  -8   3   -1.10    1.74
  -2   8   4 1576.47   15.44
  -2  -8  -4 1612.28   14.86
   2   8  -4 1601.59   25.03
  -2   8  -5    4.37    2.75
   2   8  -5   -0.45    3.25
   2  -8   5    1.59    1.48
  -2  -8   5   -0.10    1.56
  -2   8  -6  216.17   10.34
   3  -8   0   61.88    3.62
  -3  -8   0   58.89    2.95
  -3  -8   0   57.40    2.52
   3  -8   0   68.21    2.03
  -3  -8   0   66.06    3.16
  -3   8   0   58.51    3.48
  -3  -8   0   57.04    4.37
  -3   8   0   69.85    2.73
  -3  -8  -1   -0.12    0.77
  -3  -8   1   -2.50    1.82
  -3   8  -1   -2.57    1.28
  -3  -8  -1    0.03    2.21
  -3   8   1   -0.70    1.24
  -3  -8   1   -1.22    1.25
  -3  -8  -1    1.14    1.11
  -3  -8   1   -0.08    0.91
  -3  -8  -1    1.45    0.71
   3  -8   1   -1.52    1.01
   3  -8  -1   -0.94    1.21
  -3  -8   1    2.01    1.36
  -3   8  -1    1.82    1.35
  -3  -8  -2 2726.80   34.35
   3   8  -2 2193.26   29.69
  -3   8  -2 2404.70   22.27
  -3  -8   2 2302.19   22.44
   3  -8   2 2369.73   13.13
   3  -8   2 2406.53    7.30
  -3  -8   2 2461.62   17.64
  -3  -8  -2 2515.49   12.36
  -3  -8  -2 2531.14   21.96
  -3   8   2 2242.57   18.80
   3  -8   2 2218.81   18.30
   3  -8  -2 2140.12   22.66
  -3  -8   2 2191.81   25.66
  -3   8  -2 2358.56   23.12
  -3  -8  -2 2409.28   12.01
  -3   8  -3    1.44    1.66
   3   8  -3    4.53    2.81
   3  -8  -3    3.85    2.77
  -3  -8   3   -0.43    1.32
  -3   8  -3    0.65    1.69
  -3  -8  -3    1.09    1.34
   3  -8   3   -1.26    1.54
  -3   8   3    0.78    1.30
  -3  -8   4  319.56    7.33
  -3   8  -4  340.92    9.97
  -3   8  -4  313.68   10.02
   3   8  -4  308.68   11.78
  -3   8  -5   -1.97    2.16
   3   8  -5    5.11    3.70
  -3   8  -5    0.91    2.13
  -3   8   5    0.96    1.68
  -3  -8   5    2.45    1.56
  -3  -8  -5    0.23    1.41
  -3   8  -6  684.30   17.90
  -4  -8   0   16.23    3.24
  -4  -8   0   12.84    1.91
  -4  -8   0   25.78    2.02
  -4   8   0   30.33    2.78
  -4   8   0   19.36    1.53
  -4  -8   0   15.15    1.74
  -4  -8   1    3.23    2.41
  -4  -8   1    2.43    1.41
  -4   8   1   -1.36    1.39
  -4  -8  -1    1.10    2.38
   4  -8   1   -1.61    2.66
  -4  -8  -1    1.03    0.87
  -4  -8   1    0.68    1.55
   4  -8   1   -0.03    0.82
  -4   8  -1    0.62    1.57
  -4  -8   1    1.69    1.12
  -4  -8  -1   -0.08    0.97
  -4   8  -2  411.72    9.47
  -4  -8  -2  441.13   14.84
  -4  -8   2  477.73   11.57
   4  -8   2  463.43    6.98
  -4  -8   2  543.06    9.39
  -4   8   2  583.00   11.22
  -4  -8  -2  432.35   10.23
   4  -8   2  513.16    9.32
  -4  -8  -2  502.37    6.39
  -4   8  -2  491.54   10.98
  -4  -8  -2  470.85    4.36
  -4   8  -3   -1.22    1.81
   4   8  -3   -2.99    3.09
  -4   8  -3   -0.02    1.71
  -4   8   3   -0.41    1.42
  -4  -8  -3    1.44    1.54
  -4  -8   3    0.57    1.30
  -4   8   4  509.73   11.14
  -4  -8   4  513.72   10.20
  -4   8  -4  292.48    9.36
  -4  -8  -4  307.76    8.53
  -4   8  -4  317.78   10.89
   4   8  -4  267.53   11.82
  -4   8  -5    3.11    2.64
   4   8  -5    0.00    2.91
  -4   8   5    4.08    2.05
  -4  -8   5   -0.86    1.60
  -4  -8  -5   -0.20    1.78
  -4   8  -5    2.94    2.57
  -5  -8   0  980.22   12.58
  -5   8   0 1015.67    9.98
  -5  -8   0 1018.93   22.49
  -5   8  -1    1.43    1.15
  -5  -8  -1   -1.04    1.35
  -5   8   1    2.07    1.70
  -5  -8  -1    1.43    3.00
   5  -8   1   -0.03    2.50
  -5  -8   1    0.80    1.61
   5   8  -1   -0.71    1.23
  -5   8  -1    1.20    1.76
  -5  -8   1   -0.70    1.81
  -5  -8  -1    0.35    0.80
   5  -8   1    0.81    1.23
  -5  -8   1   -1.52    1.59
  -5  -8  -2  494.61   17.54
  -5  -8   2  490.49   12.85
   5  -8   2  508.78    8.88
   5   8  -2  446.05    7.71
  -5   8   2  519.01   11.42
  -5  -8   2  470.67    9.37
  -5  -8  -2  444.63   11.49
   5  -8   2  489.71    9.62
  -5   8  -2  516.00   11.45
  -5   8  -2  465.93   10.66
  -5   8  -3   -0.05    1.90
  -5   8  -3    2.41    2.13
   5   8  -3    2.35    1.29
  -5   8   3   -0.89    1.62
  -5  -8  -3    1.18    1.89
  -5  -8   3    0.75    1.56
   5   8  -4 1178.10   25.72
  -5  -8   4 1212.06   17.14
  -5  -8  -4 1232.05   18.33
  -5   8  -4 1242.05   20.84
  -5   8  -5    1.81    2.79
   5   8  -5   -2.45    3.17
  -5   8   5    2.99    2.13
  -5   8  -5   -1.12    2.23
  -5  -8  -5    1.61    1.98
  -5  -8   5   -1.00    1.99
   6  -8   0 1724.40   30.63
  -6  -8   0 1599.61   18.12
  -6  -8   0 1434.77   17.85
  -6   8   0 1359.53   17.88
  -6   8   0 1665.28   14.76
  -6  -8  -1    1.57    1.73
   6  -8   1   -2.87    2.88
   6   8  -1   -0.32    1.28
  -6   8  -1    1.20    1.69
  -6  -8  -1   -0.99    2.33
  -6  -8   1    1.64    1.56
  -6   8  -1    1.32    1.54
  -6   8   1    1.63    1.75
   6  -8   2 1036.42   13.88
   6   8  -2 1229.39   14.28
  -6   8   2 1049.16   17.78
  -6  -8   2 1145.52   18.16
   6  -8   2 1059.84   14.82
  -6  -8  -2 1123.06   20.52
  -6   8  -2 1253.88   17.67
  -6   8  -2 1202.50   17.63
  -6   8  -3    1.99    1.86
  -6   8  -3    0.37    1.81
   6   8  -3    2.00    1.65
  -6   8   3    0.13    1.91
  -6  -8  -3    0.08    2.00
  -6  -8   3    1.39    1.71
  -6   8   4  762.17   16.50
  -6   8  -4  992.16   18.56
   6   8  -4  909.84   23.76
  -6  -8   4  804.76   15.83
  -6  -8  -4  912.25   17.36
  -6   8  -4  879.37   17.63
  -6   8  -5   -1.64    2.73
  -6   8   5   -2.02    3.20
  -6  -8  -5   -0.84    2.52
   7  -8   0  806.92   21.01
   7   8   0  677.76   11.28
  -7   8   0  664.78   13.58
  -7  -8   0  693.31   13.71
  -7   8   0  780.85   11.13
  -7  -8   1   -0.09    1.78
   7  -8   1    0.63    2.78
  -7  -8  -1   -0.43    1.88
  -7   8  -1   -1.74    1.98
   7   8  -1   -0.09    1.36
  -7  -8  -1   -0.69    2.60
  -7   8   1    1.46    2.25
  -7   8  -1   -0.25    1.38
   7  -8   2  377.68    9.55
   7   8  -2  326.57    8.08
  -7   8   2  376.27   11.47
  -7  -8  -2  298.95   11.78
  -7  -8   2  325.84    9.85
  -7   8  -2  344.74    9.65
  -7   8  -2  323.99   10.09
   7   8  -3   -3.35    2.03
  -7   8   3   -2.56    2.52
  -7  -8  -3   -0.81    2.50
  -7   8  -3   -1.42    2.05
  -7  -8   3    1.96    2.55
  -7   8  -3    2.44    1.96
  -7   8  -4  946.18   18.34
  -7  -8   4 1013.61   19.41
  -7  -8  -4  950.24   19.96
  -7   8  -4  997.24   20.50
  -7   8  -5    5.40    2.95
  -7   8   5    1.48    3.14
  -7  -8  -5   -3.47    2.68
   8  -8   0   17.53    4.31
   8   8   0   17.32    2.52
  -8   8   0   22.29    3.44
  -8  -8   1    3.08    2.42
   8  -8  -1    1.64    3.69
   8  -8   1    0.10    2.92
  -8   8  -1    1.91    2.10
   8   8  -1    1.77    1.72
  -8  -8  -1   -1.90    3.61
  -8   8   1   -0.96    2.15
  -8   8  -1    1.77    1.81
   8   8  -2  294.20    8.69
  -8   8   2  305.06   11.33
  -8  -8  -2  244.40   11.33
  -8  -8   2  342.20   11.69
  -8   8  -2  287.40    9.65
  -8   8  -2  348.89   11.57
  -8  -8   3   -1.63    2.83
   8   8  -3   -0.44    2.01
  -8   8   3   -2.13    2.64
  -8  -8  -3   -0.52    2.54
  -8   8  -3    1.90    2.50
  -8   8  -3   -4.37    2.41
  -8   8  -4  126.67    7.29
  -8  -8  -4    8.40    2.94
  -9   8   0   -3.25    2.86
   9  -8   0    3.06    4.26
  -9  -8   0    7.50    3.51
   9   8   0    8.89    2.31
   9  -8  -1    1.18    4.27
  -9  -8   1    2.98    2.86
  -9   8  -1   -4.31    2.90
   9  -8   1   -2.43    3.51
   9   8  -1    0.25    1.89
   9   8   1   -1.38    2.06
  -9  -8  -1    0.68    3.55
  -9   8   1   -1.04    2.52
   9  -8  -2  925.10   25.75
   9   8  -2  902.50   15.96
  -9   8   2  809.67   19.70
  -9  -8  -2  789.84   21.85
  -9  -8   2  887.05   19.43
  -9   8  -2  916.35   18.01
  -9  -8   3   -0.44    2.57
   9   8  -3   -3.44    2.49
  -9  -8  -3   -4.61    3.54
  -9   8  -3   -0.15    2.39
  -9   8  -4   74.79    6.28
  10  -8   0 1222.18   29.08
  10   8   0  853.81   15.29
  10  -8  -1    4.33    4.52
  10  -8   1   -7.03    4.00
 -10  -8   1   -1.42    3.19
  10   8  -1    4.91    2.45
 -10  -8  -1    5.13    4.46
  10   8  -2  342.78   10.66
 -10  -8   2  296.07   12.37
  10   8  -3   -0.27    2.62
  11  -8   0    0.96    2.91
   0   9   0    2.21    1.27
   0  -9   0    1.29    0.74
   0  -9   0    2.60    1.40
   0  -9   0    1.91    0.92
   0   9  -1 3472.78   33.49
   0  -9  -1 3217.99   22.40
   0  -9   1 2750.48   14.67
   0  -9  -1 3354.75   19.38
   0   9   1 2989.13   21.09
   0  -9  -1 3118.08   12.47
   0  -9  -1 3325.94   12.11
   0  -9   1 2967.87   21.91
   0   9  -1 3340.54   24.60
   0   9  -2    0.13    2.01
   0  -9   2    1.27    0.82
   0   9   2    1.06    1.18
   0  -9  -2   -0.68    1.24
   0  -9   2    1.50    1.68
   0   9  -2    0.03    1.44
   0   9   3 1219.16   10.77
   0  -9   3 1182.72   13.28
   0   9  -4   -4.51    2.89
   0  -9   4   -0.69    1.31
   0  -9   5  197.97    6.61
   0   9  -5  382.67   13.35
  -1  -9   0   -0.57    1.30
   1   9   0    1.50    1.29
  -1  -9   0    0.07    0.92
   1  -9   0    0.69    1.28
   1  -9   0   -0.26    0.78
  -1   9   0   -0.59    1.40
   1  -9   0    1.03    0.74
  -1  -9   0   -1.25    1.21
   1   9  -1  112.57    4.66
   1  -9  -1  114.64    4.68
  -1   9   1  144.74    4.85
  -1  -9  -1  120.11    4.22
  -1  -9   1  120.38    3.42
   1  -9   1  122.00    2.90
  -1  -9  -1  102.48    3.48
  -1   9  -1  108.06    4.80
  -1  -9  -1  127.71    4.22
  -1  -9   1  103.63    4.28
   1  -9   1  132.76    4.44
  -1  -9   1  115.50    4.80
  -1  -9  -1  129.01    3.96
   1   9   1  137.89    4.50
  -1   9  -1  124.08    5.96
  -1  -9  -2   -1.30    0.99
  -1   9  -2   -0.82    1.81
   1   9  -2   -3.26    2.23
   1   9   2    2.34    1.12
  -1  -9   2   -1.45    1.25
   1  -9   2   -0.50    0.58
  -1   9  -2    1.66    1.69
  -1  -9   2   -1.25    1.18
   1  -9  -2   -0.38    1.41
  -1  -9  -2    0.21    0.63
  -1  -9  -2    0.99    1.00
   1  -9   2    0.12    1.37
  -1   9   2   -0.77    1.10
  -1  -9   2   -0.27    1.47
  -1  -9   3  102.39    3.97
  -1  -9  -3  116.56    2.86
  -1   9  -3  114.95    5.75
  -1   9   3  100.10    3.52
  -1   9  -3  108.48    6.18
  -1   9  -4    0.13    1.92
   1   9  -4   -1.21    2.50
  -1  -9   4    0.60    1.42
  -1   9  -5   11.60    2.99
   1   9  -5   12.70    3.78
   1  -9   5   14.63    2.21
  -1  -9   5   14.46    2.39
  -2   9   0    1.87    1.38
  -2  -9   0    1.15    1.43
  -2  -9   0    0.32    1.00
  -2  -9   0   -0.01    0.97
  -2  -9   0   -1.16    0.85
   2  -9   0    1.69    0.64
  -2   9  -1  206.03    6.54
  -2  -9   1  405.00    7.02
  -2   9  -1   -1.44    1.62
  -2  -9  -1  188.56    4.89
  -2  -9  -1  205.33    5.12
  -2  -9  -1  226.03    4.72
  -2  -9   1  497.00    8.05
   2  -9   1  422.85    5.04
  -2  -9  -1  217.96    6.57
   2  -9   1  426.48    6.97
  -2  -9   1  396.12    8.28
  -2  -9   1  473.40   11.14
  -2  -9  -1  230.16    6.92
  -2   9   1  442.10    8.32
   2  -9  -1  206.32    6.67
  -2  -9   2   -1.73    1.85
  -2   9  -2   -0.45    1.69
  -2  -9  -2    0.61    1.70
   2   9  -2   -2.75    2.47
   2  -9   2    0.68    0.82
  -2  -9   2   -1.25    1.42
   2  -9   2    0.42    0.34
  -2   9   2   -2.16    1.49
  -2  -9   2    0.22    1.06
  -2  -9  -2   -0.49    0.69
   2  -9  -2    1.58    1.73
  -2  -9  -2   -0.37    1.03
   2  -9   2    0.91    1.31
  -2  -9  -2   -0.81    0.96
  -2   9  -2   -1.97    1.83
  -2  -9   3 1529.05   15.62
  -2  -9  -3 1435.03   13.14
  -2   9  -3 1388.24   19.26
   2  -9  -3 1376.39   22.25
  -2   9   3 1513.57   14.68
  -2   9  -3 1428.49   21.35
   2   9  -3 1352.99   23.82
  -2   9  -4   -2.19    2.19
  -2   9   4    2.29    1.31
   2   9  -4    3.52    2.59
  -2  -9   4   -2.24    1.49
  -2   9  -4    0.58    2.15
  -2   9  -5  605.72   16.11
   2   9  -5  570.73   16.64
  -3  -9   0    1.46    1.92
  -3  -9   0   -1.46    1.28
  -3  -9   0   -1.50    1.16
  -3  -9   0    0.44    0.87
  -3   9   0   -0.68    1.30
  -3   9  -1   50.85    3.60
  -3  -9   1   47.41    3.11
  -3  -9   1   53.67    2.76
  -3  -9  -1   45.84    2.54
  -3  -9  -1   45.62    2.06
  -3  -9  -1   44.93    3.87
   3  -9   1   51.35    2.57
  -3   9   1   53.68    3.58
  -3  -9   1   42.40    3.97
  -3  -9   1   46.08    3.19
  -3  -9  -1   42.71    4.10
  -3   9  -2   -1.71    1.68
  -3  -9  -2    1.10    2.27
  -3  -9   2    0.56    1.82
   3  -9   2    0.76    0.97
  -3   9   2    2.01    1.52
  -3   9  -2   -0.65    1.66
   3  -9  -2    1.71    1.92
  -3  -9  -2   -0.15    1.36
  -3  -9   2   -1.40    1.11
   3  -9   2    1.05    1.43
  -3  -9  -2    1.19    0.75
   3   9  -3  106.48    7.27
  -3  -9   3  116.96    4.84
  -3   9   3   99.81    4.20
  -3  -9  -3  113.71    4.41
  -3   9  -3  110.51    6.03
  -3   9   4   -0.89    1.59
  -3   9  -4    1.74    2.47
   3   9  -4    3.40    2.96
  -3  -9   4   -0.34    1.28
  -3   9  -4    3.19    2.13
  -3  -9   5   35.20    3.21
  -3   9  -5   40.96    4.86
   3   9  -5   34.67    5.06
  -4  -9   0    3.04    2.49
  -4  -9   0    0.49    1.17
  -4   9   0    2.22    1.57
  -4  -9   0    1.36    1.10
  -4  -9   1 1944.70   20.27
  -4  -9   1 2256.34   18.48
  -4  -9  -1 2362.42   17.14
  -4  -9  -1 2134.03   26.78
  -4  -9  -1 2241.76   15.68
   4  -9   1 1969.98   15.20
  -4   9   1 1866.02   19.03
  -4   9  -1 2272.30   20.60
  -4  -9  -1 2401.14   31.88
  -4  -9   1 1922.35   19.59
  -4   9  -1 2287.76   22.80
  -4   9  -2   -0.46    1.60
  -4   9  -2   -0.36    1.73
  -4   9   2    3.38    1.64
  -4  -9  -2    2.78    3.26
  -4  -9   2   -0.33    1.96
   4  -9   2    0.35    1.04
  -4  -9  -2   -0.51    1.55
   4  -9   2    1.50    1.30
  -4  -9   2   -1.47    1.22
   4   9  -3  296.24   12.59
  -4   9  -3  343.27   10.20
  -4  -9   3  156.89    5.64
  -4   9   3  150.68    6.02
  -4  -9  -3  330.41    8.43
  -4   9  -3  324.71   10.08
  -4   9  -4    0.05    2.17
   4   9  -4    3.37    3.10
  -4   9  -4    4.12    2.52
  -4  -9   4    1.72    1.57
  -4  -9  -4    0.67    1.56
  -4   9   4   -0.04    1.65
  -4   9  -5  943.44   20.51
   4   9  -5  863.72   21.85
  -5  -9   0   -0.40    1.10
  -5  -9   0   -0.02    1.32
   5  -9   1   97.54    6.85
  -5  -9   1   91.56    4.27
  -5  -9  -1   98.96    6.69
  -5  -9  -1   92.45    4.07
  -5   9   1   99.41    4.98
  -5   9  -1   94.25    4.37
  -5   9  -1   93.53    4.95
  -5   9  -2    1.70    1.84
  -5   9   2   -2.66    1.83
  -5  -9  -2   -0.40    1.80
  -5  -9   2   -1.12    1.48
  -5   9  -2    1.53    1.96
  -5   9  -3   75.18    5.03
  -5   9   3   83.16    4.99
  -5  -9   3   75.69    4.38
  -5  -9  -3   77.87    4.88
  -5   9  -3   85.64    5.48
  -5   9  -4   -1.53    2.51
   5   9  -4    1.58    2.98
  -5   9   4    1.76    2.21
  -5  -9  -4    2.03    2.02
  -5  -9   4   -1.09    1.76
  -5   9  -4    1.79    2.30
  -5   9  -5   13.76    3.45
  -6  -9   0    1.90    1.57
   6  -9   0    3.78    3.83
  -6   9   0   -0.69    1.80
   6  -9   1 1578.33   25.88
  -6  -9   1 1661.56   20.64
  -6  -9  -1 1090.58   22.99
  -6   9   1 1398.45   18.79
  -6   9  -1 1197.84   15.87
  -6   9  -1 1208.92   18.34
  -6   9  -2    0.73    1.94
   6   9  -2    1.23    1.25
  -6  -9  -2   -2.29    2.14
  -6   9  -2   -1.29    2.05
  -6  -9   2   -0.88    1.85
  -6   9   2    0.99    2.13
  -6   9  -3  167.44    7.56
   6   9  -3  160.01    5.16
  -6   9   3  144.02    7.06
  -6  -9   3  134.66    6.73
  -6  -9  -3  148.29    7.37
  -6   9  -3  158.07    7.58
  -6   9  -4   -4.05    2.97
  -6   9   4   -0.34    2.42
  -6  -9  -4    1.60    2.24
  -6  -9   4    2.24    2.33
  -6   9  -5  822.36   20.36
  -7  -9   0    0.87    1.92
  -7   9   0    1.45    1.93
   7  -9   1   77.55    6.38
   7   9  -1   68.76    4.01
  -7  -9   1   74.09    5.18
  -7   9   1   73.41    5.05
  -7   9  -1   87.24    6.12
  -7   9  -2    0.77    1.92
   7   9  -2    1.25    1.51
  -7  -9  -2    2.41    2.49
  -7   9  -2   -4.08    2.33
  -7   9   2   -2.49    2.17
  -7  -9   2   -0.74    1.69
  -7   9  -3   60.71    4.79
  -7   9   3   50.83    4.96
  -7  -9   3   65.10    5.26
  -7  -9  -3   58.73    5.31
  -7   9  -3   60.87    4.95
  -7   9  -4    1.20    2.95
  -7   9   4    6.39    3.20
  -7  -9  -4   -0.78    2.72
  -8   9   0    2.74    2.17
   8  -9   0   -3.38    4.42
   8  -9  -1 1324.84   29.29
   8   9  -1 1184.85   15.93
  -8  -9  -1 1275.87   28.98
  -8   9   1 1112.64   20.83
  -8  -9   1 1111.77   20.07
  -8   9  -1 1285.81   21.69
  -8  -9   2    0.43    2.47
   8   9  -2   -0.84    1.82
  -8  -9  -2    1.33    3.16
  -8   9   2   -1.36    2.42
  -8   9   3   33.33    4.50
  -8  -9   3   42.26    4.89
  -8  -9  -4   -0.59    2.49
   9  -9   0   -2.47    4.51
   9   9   0   -2.77    2.38
   9  -9  -1   26.77    6.58
   9   9  -1   28.40    3.15
  -9  -9   1   25.83    4.29
  -9  -9  -1   22.58    5.36
  -9  -9   2    3.55    2.69
   9  -9  -2    1.43    3.32
   9   9  -2   -3.24    2.14
  -9  -9  -2    1.12    2.75
  10  -9  -1    0.77    3.44
   0 -10   0  534.71    7.67
   0  10   0  569.77   10.51
   0 -10  -1   -0.90    1.36
   0  10   1    0.45    1.41
   0  10  -1   -1.31    1.48
   0 -10   1    0.80    0.89
   0 -10   1   -1.53    1.32
   0  10   2  388.93    7.45
   0 -10   2  383.96    9.65
   0  10  -2  355.92    9.46
   0  10  -2  353.60   11.51
   0  10  -3    0.33    2.51
   0 -10   3   -0.07    0.58
   0 -10   4   -0.05    0.69
   0  10  -4  461.39   14.77
   0  10  -5    2.19    3.36
  -1 -10   0  927.15   10.60
   1 -10   0  896.09    9.39
  -1 -10   0  906.72   12.99
  -1  10   0  993.34   14.03
  -1 -10   0  944.74   11.96
   1  10   0  970.74   13.33
   1 -10  -1    2.19    1.71
  -1  10  -1    0.83    1.45
  -1 -10  -1    0.60    1.34
  -1  10  -1   -3.91    2.29
  -1 -10   1    1.89    1.08
  -1  10   1    0.33    1.34
  -1 -10   1    2.44    0.98
  -1 -10  -1    0.51    1.00
   1  10   1    0.00    1.26
  -1 -10   1    1.49    1.56
   1  10  -2  765.83   18.27
   1 -10   2  766.55   12.43
   1  10   2  735.89    9.68
  -1  10  -2  780.63   16.21
  -1  10  -3    3.02    2.69
   1  10  -3    0.05    2.44
  -1  10  -3   -0.98    1.77
  -1 -10   3    0.07    1.42
  -1  10   3    4.61    1.32
  -1 -10   4  940.48   12.76
  -1  10  -4 1002.68   21.09
  -1  10  -5   -3.21    3.35
   1  10  -5    0.89    3.03
  -2  10   0  653.97   11.42
  -2 -10   0  570.99    8.85
  -2 -10   0  688.55    9.50
  -2 -10   0  589.08   10.04
  -2 -10   0  651.89   12.13
  -2 -10   1    3.46    1.91
  -2  10  -1   -0.81    1.99
  -2 -10   1   -0.02    1.20
  -2 -10  -1   -1.06    0.90
  -2 -10   1   -0.11    1.20
  -2 -10  -1   -0.07    1.36
  -2  10  -1    1.54    1.92
  -2  10   1   -1.34    1.50
   2  10  -2  687.77   18.29
  -2 -10   2  667.96    9.72
  -2  10  -2  627.04   12.44
  -2 -10  -2  676.73    9.09
  -2  10   2  690.50   10.78
  -2  10  -2  743.14   15.67
  -2  10  -3    0.73    2.20
   2  10  -3    0.35    2.64
  -2  10   3    1.21    1.30
  -2 -10   3   -0.61    1.45
  -2  10  -3    2.80    1.89
  -2  10  -4  544.14   15.03
  -2  10  -4  562.49   13.83
   2  10  -4  544.32   16.72
  -2  10  -5    1.81    2.91
   2  10  -5    4.25    3.62
  -3 -10   0    8.82    2.42
  -3 -10   0    9.02    1.60
  -3 -10   0    9.99    1.48
  -3  10   0   10.89    2.10
  -3  10  -1    0.05    1.58
  -3  10  -1    0.72    1.66
  -3 -10  -1   -0.19    1.66
  -3 -10   1    0.77    1.18
  -3 -10  -1    0.27    0.82
  -3  10   1    0.59    1.38
  -3  10  -2 2192.79   24.73
  -3 -10   2 2296.37   18.65
  -3 -10  -2 2401.60   22.61
  -3  10   2 2330.96   22.19
  -3  10  -2 2109.59   24.76
  -3  10  -3    0.10    2.32
  -3  10  -3    0.53    1.97
   3  10  -3   -1.55    2.64
  -3  10   3    0.24    1.36
  -3 -10   3    3.90    1.83
   3  10  -4   74.42    6.68
  -3 -10   4   75.91    4.02
  -3  10  -4   88.79    6.01
  -3  10  -4   80.82    6.17
  -3  10  -5   -3.33    3.01
  -4 -10   0  485.79    8.31
  -4  10   0  433.11    9.83
  -4  10  -1    1.04    1.74
  -4  10   1    0.44    1.57
  -4 -10  -1   -3.38    2.31
  -4 -10   1    0.53    1.29
  -4 -10  -1    0.36    1.09
  -4  10  -2  307.36    9.37
  -4 -10   2  315.96    7.54
  -4 -10  -2  325.38    9.23
  -4  10   2  310.54    8.24
  -4  10  -3    0.78    2.13
  -4  10   3   -0.51    1.59
  -4 -10   3   -0.63    1.59
  -4  10  -3   -1.89    2.27
   4  10  -4  375.71   15.07
  -4  10  -4  407.01   13.12
  -4  10  -5    2.09    2.99
  -5 -10   0  760.69   12.63
  -5  10   0  681.30   13.20
  -5  10   1    1.71    1.81
  -5 -10  -1   -4.25    2.48
  -5 -10   1   -0.37    1.51
  -5  10  -1    1.10    1.86
  -5  10  -2  554.60   12.91
  -5 -10   2  555.51   11.02
  -5  10   2  555.45   11.97
  -5  10  -3    0.73    2.07
  -5  10   3   -0.70    1.68
  -5  10  -3    3.70    2.86
  -5 -10   3    1.62    1.66
  -5  10   4  687.79   14.31
  -5  10  -4  705.55   17.37
   6 -10   0  405.39   15.82
  -6 -10   0  379.15    9.50
  -6  10   1    1.38    2.12
  -6 -10  -1    4.31    3.14
  -6  10  -1    0.30    2.07
  -6 -10   1    0.27    1.59
  -6  10  -2  459.47   12.21
  -6 -10   2  489.53   11.93
  -6  10   2  454.31   11.69
  -6  10   3    1.24    2.04
  -6 -10  -3    1.18    2.14
  -6 -10   3    2.13    2.09
  -6  10   4  274.41    9.69
   7 -10   0  420.68   15.95
  -7  10   0  428.03   12.23
  -7 -10   1    0.19    1.95
  -7  10   1    2.37    2.14
  -7 -10  -1   -1.52    3.37
  -7  10  -1    0.45    2.01
  -7 -10   2  340.78   11.29
  -7  10   2  308.67   10.17
  -7 -10  -3   -2.65    2.75
  -7 -10   3    1.88    2.57
  -7  10   3   -1.14    2.54
   8 -10  -1    1.24    3.90
  -8 -10  -1   -2.36    3.09
  -8 -10   2  190.63    9.30
  -8 -10  -2    1.75    2.48
   9 -10  -1    1.74    3.65
   0  11   0    1.55    1.72
   0  11   1  706.77   11.49
   0  11  -1  563.63   11.36
   0  11  -2    1.15    2.80
   0  11   2    0.80    1.38
   0  11  -3   20.60    3.98
   0 -11   3    0.34    0.72
   0  11  -4    6.88    3.88
  -1  11   0    0.03    1.52
  -1 -11   0   -0.25    1.06
  -1 -11  -1  509.62    7.38
  -1  11  -1  535.13   11.80
  -1  11  -2   -1.34    2.43
   1  11  -2   -2.58    3.15
  -1  11  -2   -1.20    1.99
  -1 -11   2    0.32    0.59
  -1  11   2    2.18    1.84
   1  11  -3  422.55   14.45
  -1  11  -3  428.64   11.56
  -1  11  -4    3.44    2.89
   1  11  -4    1.12    2.96
  -1  11  -5   49.45    6.02
  -2  11   0    0.97    1.94
  -2 -11   0   -0.24    1.08
  -2  11   1  965.78   14.30
  -2 -11   1  917.66   11.20
  -2 -11  -1  763.84    9.33
  -2  11  -1  809.06   14.55
  -2  11   2    0.72    1.57
  -2  11  -2    0.69    1.96
  -2 -11   2    1.35    1.39
  -2  11  -3  706.93   15.26
  -2  11  -3  741.40   17.89
  -2  11  -4   -6.36    3.49
   2  11  -4   -0.28    2.92
  -3  11   0   -0.77    1.86
  -3 -11   0    0.60    1.15
  -3 -11   1  435.84    7.88
  -3  11   1  439.89   10.05
  -3 -11   2    1.97    1.38
  -3  11   2   -1.19    1.58
  -3  11  -2    0.75    1.97
  -3 -11   3  438.03    9.59
  -3  11  -3  418.51   12.09
   3  11  -4    6.67    3.80
  -4 -11   0    0.32    1.25
  -4  11   0   -1.41    1.93
  -4 -11   1  229.54    6.67
  -4  11   1  207.24    7.17
  -4  11   2    0.52    1.64
  -4  11  -2   -2.67    2.45
  -4 -11   2    3.01    1.77
  -4 -11   3  564.99   11.57
  -4  11   3  976.44   20.83
   4  11  -4    0.11    3.30
  -5  11   0    3.30    2.25
  -5  11  -1  308.64    9.45
  -5 -11   1  334.62    8.67
  -5 -11  -1  299.78   11.31
  -5  11   1  329.92    9.64
  -5  11  -2    2.40    2.32
  -5  11   2   -0.15    3.45
  -5 -11   2    2.78    1.82
  -5 -11   3  281.20    8.76
  -5  11   3  297.21    9.24
  -6  11   0    2.55    2.07
  -6 -11   1  249.51    8.42
  -6 -11  -1  334.72   13.15
  -6  11   1  298.17   10.57
  -6  11  -1  372.69   11.29
  -6  11   2   -3.64    2.43
  -6 -11   2    0.52    2.20
  -6 -11   3  989.63   18.71
  -6  11   3  964.76   17.56
  -7 -11  -1  236.09   12.03
  -7 -11   2   -2.31    2.75
   0  12   0  909.39   14.51
   0  12   1   -0.56    1.72
   0  12  -1   -1.18    1.96
   0 -12   2    0.19    0.72
  -1 -12   0  890.48   11.69
  -1  12   0  834.47   14.79
  -1  12  -1   -2.27    2.03
  -1  12   1   -2.46    2.04
  -1 -12   1   -2.60    1.21
  -1 -12   2    0.38    0.91
  -1  12  -2  105.80    5.83
  -1 -12   3   -0.36    0.93
  -2 -12   0   11.15    1.71
  -2  12   0   11.32    2.46
  -2  12  -1    0.86    2.12
  -2 -12   1    0.36    1.27
  -2  12   1    4.42    2.23
  -2 -12   2  112.92    5.10
  -2  12  -2  225.29    8.29
  -2 -12   3    0.19    0.88
  -3  12   0   83.24    5.24
  -3  12   1   -1.47    2.05
  -3 -12   1   -1.08    1.45
  -3  12  -1   -2.26    2.42
  -3 -12   2  292.03    8.11
  -3  12  -2  268.95    9.82
  -4  12   0 1131.86   18.86
  -4  12  -1    0.03    2.34
  -4 -12   1    0.53    1.39
  -4  12   1   -0.63    1.94
  -4 -12   2  433.92    9.92
  -4  12   2  420.40   10.65
  -5  12   0  551.97   13.20
  -5  12   1    2.63    2.05
  -5 -12   2   92.67    5.18
  -5  12   2   90.94    5.53
   0 -13   1    0.69    0.89
   0 -13   2    1.07    1.16
  -1  13   0    2.80    2.28
  -1 -13   1   50.47    3.98
  -1  13  -1  317.56    9.86
  -1 -13   2    0.13    1.03
  -2  13   0    2.50    2.42
  -2  13  -1  748.32   15.52
  -2 -13   2   -2.67    1.53
  -3  13   0    0.43    2.39
   0   0   0    0.00    0.00
;
_shelx_hkl_checksum              11439

####################################################################### 
# 
# This file contains crystal structure data downloaded from the 
# Cambridge Structural Database (CSD) hosted by the Cambridge 
# Crystallographic Data Centre (CCDC).
# 
# Full information about CCDC data access policies and citation 
# guidelines are available at http://www.ccdc.cam.ac.uk/access/V1 
# 
# Audit and citation data items may have been added by the CCDC. 
# Please retain this information to preserve the provenance of 
# this file and to allow appropriate attribution of the data. 
# 
#######################################################################

data_SrGa2S4
_database_code_depnum_ccdc_archive 'CCDC 2168083'
loop_
_audit_author_name
_audit_author_address
'Hua Lin'
;Fujian Institute of Research on the Structure of Matter, CAS
China
;
_audit_update_record             
;
2022-04-22 deposited with the CCDC.	2022-08-26 downloaded from the CCDC.
;

_audit_creation_method           SHELXL-2014/7
_shelx_SHELXL_version_number     2014/7
_chemical_name_systematic        ?
_chemical_name_common            ?
_chemical_melting_point          ?
_chemical_formula_moiety         ?
_chemical_formula_sum            'Ga2 S4 Sr'
_chemical_formula_weight         355.30

loop_
_atom_type_symbol
_atom_type_description
_atom_type_scat_dispersion_real
_atom_type_scat_dispersion_imag
_atom_type_scat_source
Ga Ga 0.2307 1.6083 'International Tables Vol C Tables 4.2.6.8 and 6.1.1.4'
S S 0.1246 0.1234 'International Tables Vol C Tables 4.2.6.8 and 6.1.1.4'
Sr Sr -1.5307 3.2498 'International Tables Vol C Tables 4.2.6.8 and 6.1.1.4'

_space_group_crystal_system      orthorhombic
_space_group_IT_number           70
_space_group_name_H-M_alt        'F d d d'
_space_group_name_Hall           '-F 2uv 2vw'

_shelx_space_group_comment       
;
The symmetry employed for this shelxl refinement is uniquely defined
by the following loop, which should always be used as a source of
symmetry information in preference to the above space-group names.
They are only intended as comments.
;

loop_
_space_group_symop_operation_xyz
'x, y, z'
'-x+3/4, -y+3/4, z'
'-x+3/4, y, -z+3/4'
'x, -y+3/4, -z+3/4'
'x, y+1/2, z+1/2'
'-x+3/4, -y+5/4, z+1/2'
'-x+3/4, y+1/2, -z+5/4'
'x, -y+5/4, -z+5/4'
'x+1/2, y, z+1/2'
'-x+5/4, -y+3/4, z+1/2'
'-x+5/4, y, -z+5/4'
'x+1/2, -y+3/4, -z+5/4'
'x+1/2, y+1/2, z'
'-x+5/4, -y+5/4, z'
'-x+5/4, y+1/2, -z+3/4'
'x+1/2, -y+5/4, -z+3/4'
'-x, -y, -z'
'x-3/4, y-3/4, -z'
'x-3/4, -y, z-3/4'
'-x, y-3/4, z-3/4'
'-x, -y+1/2, -z+1/2'
'x-3/4, y-1/4, -z+1/2'
'x-3/4, -y+1/2, z-1/4'
'-x, y-1/4, z-1/4'
'-x+1/2, -y, -z+1/2'
'x-1/4, y-3/4, -z+1/2'
'x-1/4, -y, z-1/4'
'-x+1/2, y-3/4, z-1/4'
'-x+1/2, -y+1/2, -z'
'x-1/4, y-1/4, -z'
'x-1/4, -y+1/2, z-3/4'
'-x+1/2, y-1/4, z-3/4'

_cell_length_a                   12.2216(5)
_cell_length_b                   20.5008(9)
_cell_length_c                   20.8426(10)
_cell_angle_alpha                90
_cell_angle_beta                 90
_cell_angle_gamma                90
_cell_volume                     5222.2(4)
_cell_formula_units_Z            32
_cell_measurement_temperature    293(2)
_cell_measurement_reflns_used    15352
_cell_measurement_theta_min      2.0060
_cell_measurement_theta_max      34.5160

_exptl_crystal_description       Prism
_exptl_crystal_colour            Colorless
_exptl_crystal_density_meas      ?
_exptl_crystal_density_method    ?
_exptl_crystal_density_diffrn    3.615
_exptl_crystal_F_000             5248
_exptl_transmission_factor_min   ?
_exptl_transmission_factor_max   ?
_exptl_crystal_size_max          0.1300
_exptl_crystal_size_mid          0.1200
_exptl_crystal_size_min          0.1000
_exptl_absorpt_coefficient_mu    17.481
_shelx_estimated_absorpt_T_min   ?
_shelx_estimated_absorpt_T_max   ?
_exptl_absorpt_correction_type   multi-scan
_exptl_absorpt_correction_T_min  0.28684
_exptl_absorpt_correction_T_max  1.00000
_exptl_absorpt_process_details   ?
_exptl_absorpt_special_details   ?
_diffrn_ambient_temperature      293(2)
_diffrn_radiation_wavelength     0.71073
_diffrn_radiation_type           MoK\a
_diffrn_source                   ?
_diffrn_measurement_device_type  Saturn724
_diffrn_measurement_method       CCD_Profile_fitting
_diffrn_detector_area_resol_mean 28.5714
_diffrn_reflns_number            28085
_diffrn_reflns_av_unetI/netI     0.0124
_diffrn_reflns_av_R_equivalents  0.0292
_diffrn_reflns_limit_h_min       -18
_diffrn_reflns_limit_h_max       18
_diffrn_reflns_limit_k_min       -32
_diffrn_reflns_limit_k_max       32
_diffrn_reflns_limit_l_min       -32
_diffrn_reflns_limit_l_max       32
_diffrn_reflns_theta_min         2.172
_diffrn_reflns_theta_max         34.505
_diffrn_reflns_theta_full        25.242
_diffrn_measured_fraction_theta_max 0.971
_diffrn_measured_fraction_theta_full 0.995
_diffrn_reflns_Laue_measured_fraction_max 0.971
_diffrn_reflns_Laue_measured_fraction_full 0.995
_diffrn_reflns_point_group_measured_fraction_max 0.971
_diffrn_reflns_point_group_measured_fraction_full 0.995
_reflns_number_total             2695
_reflns_number_gt                2097
_reflns_threshold_expression     'I > 2\s(I)'
_reflns_Friedel_coverage         0.000
_reflns_Friedel_fraction_max     .
_reflns_Friedel_fraction_full    .

_reflns_special_details          
;
 Reflections were merged by SHELXL according to the crystal
 class for the calculation of statistics and refinement.
 
 _reflns_Friedel_fraction is defined as the number of unique
 Friedel pairs measured divided by the number that would be
 possible theoretically, ignoring centric projections and
 systematic absences.
;

_computing_data_collection       ?
_computing_cell_refinement       ?
_computing_data_reduction        ?
_computing_structure_solution    ?
_computing_structure_refinement  'SHELXL-2014/7 (Sheldrick, 2014)'
_computing_molecular_graphics    ?
_computing_publication_material  ?
_refine_special_details          ?
_refine_ls_structure_factor_coef Fsqd
_refine_ls_matrix_type           full
_refine_ls_weighting_scheme      calc
_refine_ls_weighting_details     
'w=1/[\s^2^(Fo^2^)+(0.0276P)^2^+31.1362P] where P=(Fo^2^+2Fc^2^)/3'
_atom_sites_solution_primary     ?
_atom_sites_solution_secondary   ?
_atom_sites_solution_hydrogens   .
_refine_ls_hydrogen_treatment    undef
_refine_ls_extinction_method     none
_refine_ls_extinction_coef       .
_refine_ls_number_reflns         2695
_refine_ls_number_parameters     66
_refine_ls_number_restraints     0
_refine_ls_R_factor_all          0.0338
_refine_ls_R_factor_gt           0.0228
_refine_ls_wR_factor_ref         0.0627
_refine_ls_wR_factor_gt          0.0591
_refine_ls_goodness_of_fit_ref   1.174
_refine_ls_restrained_S_all      1.174
_refine_ls_shift/su_max          0.002
_refine_ls_shift/su_mean         0.000

loop_
_atom_site_label
_atom_site_type_symbol
_atom_site_fract_x
_atom_site_fract_y
_atom_site_fract_z
_atom_site_U_iso_or_equiv
_atom_site_adp_type
_atom_site_occupancy
_atom_site_site_symmetry_order
_atom_site_calc_flag
_atom_site_refinement_flags_posn
_atom_site_refinement_flags_adp
_atom_site_refinement_flags_occupancy
_atom_site_disorder_assembly
_atom_site_disorder_group
Sr1 Sr 0.8750 0.3750 0.62685(2) 0.01154(9) Uani 1 2 d S T P . .
Sr2 Sr 0.6250 0.6250 0.6250 0.01110(10) Uani 1 4 d S T P . .
Sr3 Sr 0.3750 0.3750 0.8750 0.01104(10) Uani 1 4 d S T P . .
Ga1 Ga 0.37362(2) 0.51258(2) 0.74942(2) 0.00896(6) Uani 1 1 d . . . . .
Ga2 Ga 0.66403(2) 0.44634(2) 0.74984(2) 0.00917(6) Uani 1 1 d . . . . .
S1 S 0.49464(4) 0.59489(3) 0.74888(4) 0.01004(9) Uani 1 1 d . . . . .
S2 S 0.48491(4) 0.42197(2) 0.74897(3) 0.00918(9) Uani 1 1 d . . . . .
S3 S 0.25159(6) 0.50054(3) 0.83226(3) 0.00990(9) Uani 1 1 d . . . . .
S4 S 0.75071(7) 0.49983(3) 0.66738(3) 0.00993(9) Uani 1 1 d . . . . .

loop_
_atom_site_aniso_label
_atom_site_aniso_U_11
_atom_site_aniso_U_22
_atom_site_aniso_U_33
_atom_site_aniso_U_23
_atom_site_aniso_U_13
_atom_site_aniso_U_12
Sr1 0.0133(2) 0.0108(2) 0.01047(17) 0.000 0.000 0.00070(9)
Sr2 0.0118(2) 0.0108(2) 0.0107(2) 0.000 0.000 0.000
Sr3 0.0135(3) 0.0097(2) 0.0099(2) 0.000 0.000 0.000
Ga1 0.00686(10) 0.00892(10) 0.01110(11) 0.00005(9) 0.00001(9) -0.00063(7)
Ga2 0.00715(10) 0.00931(10) 0.01104(11) 0.00000(9) -0.00002(9) -0.00109(7)
S1 0.0079(2) 0.00799(19) 0.0142(2) -0.0001(2) 0.0001(2) -0.00106(15)
S2 0.00658(19) 0.0087(2) 0.0122(2) -0.0003(2) 0.0002(2) 0.00011(15)
S3 0.0085(2) 0.0123(2) 0.0089(2) -0.0002(2) 0.0001(2) 0.00154(16)
S4 0.0111(2) 0.0097(2) 0.0089(2) -0.0006(2) 0.0000(2) 0.00019(16)

_geom_special_details            
;
 All esds (except the esd in the dihedral angle between two l.s. planes)
 are estimated using the full covariance matrix.  The cell esds are taken
 into account individually in the estimation of esds in distances, angles
 and torsion angles; correlations between esds in cell parameters are only
 used when they are defined by crystal symmetry.  An approximate (isotropic)
 treatment of cell esds is used for estimating esds involving l.s. planes.
;

loop_
_geom_bond_atom_site_label_1
_geom_bond_atom_site_label_2
_geom_bond_distance
_geom_bond_site_symmetry_2
_geom_bond_publ_flag
Sr1 S4 3.0936(7) . ?
Sr1 S4 3.0936(7) 2_655 ?
Sr1 S2 3.0999(7) 11 ?
Sr1 S2 3.0999(7) 12 ?
Sr1 S1 3.1030(7) 25_666 ?
Sr1 S1 3.1030(7) 22_656 ?
Sr1 S3 3.1254(7) 24_655 ?
Sr1 S3 3.1254(7) 27_665 ?
Sr1 Ga1 3.8578(3) 12 ?
Sr1 Ga1 3.8578(3) 11 ?
Sr2 S1 3.0961(7) 14 ?
Sr2 S1 3.0961(7) 8 ?
Sr2 S1 3.0961(7) 11 ?
Sr2 S1 3.0961(7) . ?
Sr2 S4 3.1185(7) 11 ?
Sr2 S4 3.1185(7) 8 ?
Sr2 S4 3.1185(7) 14 ?
Sr2 S4 3.1185(7) . ?
Sr3 S2 3.1034(7) . ?
Sr3 S2 3.1035(7) 2 ?
Sr3 S2 3.1035(7) 4_556 ?
Sr3 S2 3.1035(7) 3_556 ?
Sr3 S3 3.1132(7) . ?
Sr3 S3 3.1132(7) 3_556 ?
Sr3 S3 3.1132(7) 4_556 ?
Sr3 S3 3.1132(7) 2 ?
Sr3 Ga1 3.8480(3) . ?
Sr3 Ga1 3.8480(3) 3_556 ?
Sr3 Ga1 3.8480(3) 2 ?
Sr3 Ga1 3.8480(3) 4_556 ?
Ga1 S1 2.2438(6) . ?
Ga1 S3 2.2949(7) . ?
Ga1 S2 2.3023(6) . ?
Ga1 S3 2.3048(7) 25_566 ?
Ga1 Sr1 3.8577(3) 11 ?
Ga2 S2 2.2455(6) . ?
Ga2 S4 2.2976(7) . ?
Ga2 S4 2.2980(7) 25_666 ?
Ga2 S1 2.3016(6) 22_656 ?
S1 Ga2 2.3016(6) 26_566 ?
S1 Sr1 3.1030(7) 25_666 ?
S2 Sr1 3.0999(7) 11 ?
S3 Ga1 2.3047(7) 25_566 ?
S3 Sr1 3.1254(7) 19_566 ?
S4 Ga2 2.2980(7) 25_666 ?

loop_
_geom_angle_atom_site_label_1
_geom_angle_atom_site_label_2
_geom_angle_atom_site_label_3
_geom_angle
_geom_angle_site_symmetry_1
_geom_angle_site_symmetry_3
_geom_angle_publ_flag
S4 Sr1 S4 148.31(2) . 2_655 ?
S4 Sr1 S2 76.186(15) . 11 ?
S4 Sr1 S2 134.485(16) 2_655 11 ?
S4 Sr1 S2 134.485(16) . 12 ?
S4 Sr1 S2 76.186(15) 2_655 12 ?
S2 Sr1 S2 64.44(2) 11 12 ?
S4 Sr1 S1 81.932(16) . 25_666 ?
S4 Sr1 S1 71.613(16) 2_655 25_666 ?
S2 Sr1 S1 150.099(14) 11 25_666 ?
S2 Sr1 S1 123.058(17) 12 25_666 ?
S4 Sr1 S1 71.613(16) . 22_656 ?
S4 Sr1 S1 81.931(16) 2_655 22_656 ?
S2 Sr1 S1 123.058(17) 11 22_656 ?
S2 Sr1 S1 150.099(14) 12 22_656 ?
S1 Sr1 S1 66.82(2) 25_666 22_656 ?
S4 Sr1 S3 120.90(3) . 24_655 ?
S4 Sr1 S3 69.45(2) 2_655 24_655 ?
S2 Sr1 S3 77.729(16) 11 24_655 ?
S2 Sr1 S3 73.101(16) 12 24_655 ?
S1 Sr1 S3 131.672(16) 25_666 24_655 ?
S1 Sr1 S3 80.308(15) 22_656 24_655 ?
S4 Sr1 S3 69.45(2) . 27_665 ?
S4 Sr1 S3 120.90(3) 2_655 27_665 ?
S2 Sr1 S3 73.101(16) 11 27_665 ?
S2 Sr1 S3 77.729(16) 12 27_665 ?
S1 Sr1 S3 80.308(15) 25_666 27_665 ?
S1 Sr1 S3 131.672(16) 22_656 27_665 ?
S3 Sr1 S3 145.40(2) 24_655 27_665 ?
S4 Sr1 Ga1 142.086(14) . 12 ?
S4 Sr1 Ga1 65.391(12) 2_655 12 ?
S2 Sr1 Ga1 69.394(12) 11 12 ?
S2 Sr1 Ga1 36.643(11) 12 12 ?
S1 Sr1 Ga1 135.822(11) 25_666 12 ?
S1 Sr1 Ga1 114.945(11) 22_656 12 ?
S3 Sr1 Ga1 36.682(13) 24_655 12 ?
S3 Sr1 Ga1 113.339(14) 27_665 12 ?
S4 Sr1 Ga1 65.390(12) . 11 ?
S4 Sr1 Ga1 142.087(14) 2_655 11 ?
S2 Sr1 Ga1 36.643(11) 11 11 ?
S2 Sr1 Ga1 69.394(12) 12 11 ?
S1 Sr1 Ga1 114.945(11) 25_666 11 ?
S1 Sr1 Ga1 135.822(11) 22_656 11 ?
S3 Sr1 Ga1 113.339(14) 24_655 11 ?
S3 Sr1 Ga1 36.682(13) 27_665 11 ?
Ga1 Sr1 Ga1 93.967(11) 12 11 ?
S1 Sr2 S1 157.00(2) 14 8 ?
S1 Sr2 S1 118.06(2) 14 11 ?
S1 Sr2 S1 66.99(2) 8 11 ?
S1 Sr2 S1 66.99(2) 14 . ?
S1 Sr2 S1 118.06(2) 8 . ?
S1 Sr2 S1 157.00(2) 11 . ?
S1 Sr2 S4 130.829(15) 14 11 ?
S1 Sr2 S4 70.995(15) 8 11 ?
S1 Sr2 S4 81.562(16) 11 11 ?
S1 Sr2 S4 79.549(16) . 11 ?
S1 Sr2 S4 79.548(15) 14 8 ?
S1 Sr2 S4 81.562(16) 8 8 ?
S1 Sr2 S4 70.995(15) 11 8 ?
S1 Sr2 S4 130.828(15) . 8 ?
S4 Sr2 S4 147.09(2) 11 8 ?
S1 Sr2 S4 81.562(16) 14 14 ?
S1 Sr2 S4 79.548(15) 8 14 ?
S1 Sr2 S4 130.829(15) 11 14 ?
S1 Sr2 S4 70.995(15) . 14 ?
S4 Sr2 S4 120.97(3) 11 14 ?
S4 Sr2 S4 69.26(3) 8 14 ?
S1 Sr2 S4 70.996(15) 14 . ?
S1 Sr2 S4 130.828(15) 8 . ?
S1 Sr2 S4 79.548(15) 11 . ?
S1 Sr2 S4 81.562(16) . . ?
S4 Sr2 S4 69.26(3) 11 . ?
S4 Sr2 S4 120.97(3) 8 . ?
S4 Sr2 S4 147.09(2) 14 . ?
S2 Sr3 S2 64.36(2) . 2 ?
S2 Sr3 S2 128.71(2) . 4_556 ?
S2 Sr3 S2 143.85(2) 2 4_556 ?
S2 Sr3 S2 143.85(2) . 3_556 ?
S2 Sr3 S2 128.71(2) 2 3_556 ?
S2 Sr3 S2 64.36(2) 4_556 3_556 ?
S2 Sr3 S3 73.201(15) . . ?
S2 Sr3 S3 78.732(15) 2 . ?
S2 Sr3 S3 135.104(14) 4_556 . ?
S2 Sr3 S3 77.057(15) 3_556 . ?
S2 Sr3 S3 77.056(15) . 3_556 ?
S2 Sr3 S3 135.104(15) 2 3_556 ?
S2 Sr3 S3 78.732(15) 4_556 3_556 ?
S2 Sr3 S3 73.202(15) 3_556 3_556 ?
S3 Sr3 S3 68.48(3) . 3_556 ?
S2 Sr3 S3 135.105(15) . 4_556 ?
S2 Sr3 S3 77.057(15) 2 4_556 ?
S2 Sr3 S3 73.202(15) 4_556 4_556 ?
S2 Sr3 S3 78.732(15) 3_556 4_556 ?
S3 Sr3 S3 122.04(3) . 4_556 ?
S3 Sr3 S3 146.74(2) 3_556 4_556 ?
S2 Sr3 S3 78.733(15) . 2 ?
S2 Sr3 S3 73.202(15) 2 2 ?
S2 Sr3 S3 77.057(15) 4_556 2 ?
S2 Sr3 S3 135.104(14) 3_556 2 ?
S3 Sr3 S3 146.74(2) . 2 ?
S3 Sr3 S3 122.05(3) 3_556 2 ?
S3 Sr3 S3 68.48(3) 4_556 2 ?
S2 Sr3 Ga1 36.748(10) . . ?
S2 Sr3 Ga1 69.499(11) 2 . ?
S2 Sr3 Ga1 143.616(10) 4_556 . ?
S2 Sr3 Ga1 110.268(11) 3_556 . ?
S3 Sr3 Ga1 36.609(13) . . ?
S3 Sr3 Ga1 65.847(12) 3_556 . ?
S3 Sr3 Ga1 142.985(13) 4_556 . ?
S3 Sr3 Ga1 114.421(12) 2 . ?
S2 Sr3 Ga1 110.267(11) . 3_556 ?
S2 Sr3 Ga1 143.617(10) 2 3_556 ?
S2 Sr3 Ga1 69.499(11) 4_556 3_556 ?
S2 Sr3 Ga1 36.750(10) 3_556 3_556 ?
S3 Sr3 Ga1 65.847(12) . 3_556 ?
S3 Sr3 Ga1 36.608(13) 3_556 3_556 ?
S3 Sr3 Ga1 114.421(12) 4_556 3_556 ?
S3 Sr3 Ga1 142.985(13) 2 3_556 ?
Ga1 Sr3 Ga1 85.724(8) . 3_556 ?
S2 Sr3 Ga1 69.501(11) . 2 ?
S2 Sr3 Ga1 36.750(10) 2 2 ?
S2 Sr3 Ga1 110.268(11) 4_556 2 ?
S2 Sr3 Ga1 143.617(10) 3_556 2 ?
S3 Sr3 Ga1 114.421(12) . 2 ?
S3 Sr3 Ga1 142.985(13) 3_556 2 ?
S3 Sr3 Ga1 65.847(12) 4_556 2 ?
S3 Sr3 Ga1 36.608(13) 2 2 ?
Ga1 Sr3 Ga1 94.278(9) . 2 ?
Ga1 Sr3 Ga1 179.496(7) 3_556 2 ?
S2 Sr3 Ga1 143.618(10) . 4_556 ?
S2 Sr3 Ga1 110.268(11) 2 4_556 ?
S2 Sr3 Ga1 36.750(10) 4_556 4_556 ?
S2 Sr3 Ga1 69.499(11) 3_556 4_556 ?
S3 Sr3 Ga1 142.984(13) . 4_556 ?
S3 Sr3 Ga1 114.421(12) 3_556 4_556 ?
S3 Sr3 Ga1 36.608(13) 4_556 4_556 ?
S3 Sr3 Ga1 65.847(12) 2 4_556 ?
Ga1 Sr3 Ga1 179.497(7) . 4_556 ?
Ga1 Sr3 Ga1 94.278(8) 3_556 4_556 ?
Ga1 Sr3 Ga1 85.724(8) 2 4_556 ?
S1 Ga1 S3 120.87(3) . . ?
S1 Ga1 S2 102.55(2) . . ?
S3 Ga1 S2 107.47(3) . . ?
S1 Ga1 S3 121.45(3) . 25_566 ?
S3 Ga1 S3 96.41(2) . 25_566 ?
S2 Ga1 S3 107.16(3) . 25_566 ?
S1 Ga1 Sr3 123.49(2) . . ?
S3 Ga1 Sr3 53.999(18) . . ?
S2 Ga1 Sr3 53.753(17) . . ?
S3 Ga1 Sr3 114.820(19) 25_566 . ?
S1 Ga1 Sr1 122.92(2) . 11 ?
S3 Ga1 Sr1 115.942(19) . 11 ?
S2 Ga1 Sr1 53.471(17) . 11 ?
S3 Ga1 Sr1 54.104(18) 25_566 11 ?
Sr3 Ga1 Sr1 85.877(7) . 11 ?
S2 Ga2 S4 123.35(3) . . ?
S2 Ga2 S4 123.71(3) . 25_666 ?
S4 Ga2 S4 97.09(2) . 25_666 ?
S2 Ga2 S1 102.49(2) . 22_656 ?
S4 Ga2 S1 104.05(3) . 22_656 ?
S4 Ga2 S1 103.36(3) 25_666 22_656 ?
Ga1 S1 Ga2 113.41(2) . 26_566 ?
Ga1 S1 Sr2 119.56(3) . . ?
Ga2 S1 Sr2 92.85(2) 26_566 . ?
Ga1 S1 Sr1 118.94(3) . 25_666 ?
Ga2 S1 Sr1 91.73(2) 26_566 25_666 ?
Sr2 S1 Sr1 113.092(17) . 25_666 ?
Ga2 S2 Ga1 113.35(2) . . ?
Ga2 S2 Sr1 119.89(3) . 11 ?
Ga1 S2 Sr1 89.89(2) . 11 ?
Ga2 S2 Sr3 118.96(3) . . ?
Ga1 S2 Sr3 89.50(2) . . ?
Sr1 S2 Sr3 115.600(16) 11 . ?
Ga1 S3 Ga1 83.59(2) . 25_566 ?
Ga1 S3 Sr3 89.39(2) . . ?
Ga1 S3 Sr3 115.88(3) 25_566 . ?
Ga1 S3 Sr1 117.23(3) . 19_566 ?
Ga1 S3 Sr1 89.21(2) 25_566 19_566 ?
Sr3 S3 Sr1 146.061(19) . 19_566 ?
Ga2 S4 Ga2 82.91(2) . 25_666 ?
Ga2 S4 Sr1 92.05(2) . . ?
Ga2 S4 Sr1 112.31(3) 25_666 . ?
Ga2 S4 Sr2 112.18(3) . . ?
Ga2 S4 Sr2 92.35(2) 25_666 . ?
Sr1 S4 Sr2 147.70(2) . . ?


_refine_diff_density_max         0.692
_refine_diff_density_min         -1.030
_refine_diff_density_rms         0.168

_shelx_res_file                  
;

    a.res created by SHELXL-2014/7


TITL a_a.res in Fddd
REM Old TITL A in Fddd
REM SHELXT solution in Fddd
REM R1 0.037, Rweak 0.000, Alpha 0.016, Orientation as input
REM Formula found by SHELXT: S4 Ga2 Sr
CELL 0.71073 12.2216 20.5008 20.8426 90 90 90
ZERR 32 0.0005 0.0009 0.001 0 0 0
LATT 4
SYMM 0.75-X,0.75-Y,+Z
SYMM 0.75-X,+Y,0.75-Z
SYMM +X,0.75-Y,0.75-Z
SFAC Ga S Sr
UNIT 64 128 32

L.S. 40
PLAN  4
CONF
list 4
MORE -1
fmap 2 53
acta
OMIT 2 4 4
OMIT 0 2 2
REM <olex2.extras>
REM <HklSrc "%.\\A.hkl">
REM </olex2.extras>

WGHT    0.027600   31.136202
FVAR       0.05227
SR1   3    0.875000    0.375000    0.626854    10.50000    0.01332    0.01084 =
         0.01047    0.00000    0.00000    0.00070
SR2   3    0.625000    0.625000    0.625000    10.25000    0.01178    0.01084 =
         0.01069    0.00000    0.00000    0.00000
SR3   3    0.375000    0.375000    0.875000    10.25000    0.01351    0.00966 =
         0.00995    0.00000    0.00000    0.00000
GA1   1    0.373619    0.512583    0.749416    11.00000    0.00686    0.00892 =
         0.01110    0.00005    0.00001   -0.00063
GA2   1    0.664027    0.446341    0.749838    11.00000    0.00715    0.00931 =
         0.01104    0.00000   -0.00002   -0.00109
S1    2    0.494636    0.594887    0.748875    11.00000    0.00792    0.00799 =
         0.01422   -0.00007    0.00008   -0.00106
S2    2    0.484910    0.421972    0.748973    11.00000    0.00658    0.00870 =
         0.01225   -0.00034    0.00021    0.00011
S3    2    0.251589    0.500539    0.832257    11.00000    0.00853    0.01226 =
         0.00890   -0.00022    0.00007    0.00154
S4    2    0.750707    0.499832    0.667376    11.00000    0.01111    0.00974 =
         0.00894   -0.00061    0.00002    0.00019
HKLF 4

REM  a_a.res in Fddd
REM R1 =  0.0228 for    2097 Fo > 4sig(Fo)  and  0.0338 for all    2695 data
REM     66 parameters refined using      0 restraints

END

WGHT      0.0181     27.6455

REM Highest difference peak  0.692,  deepest hole -1.030,  1-sigma level  0.168
Q1    1   0.4523  0.6408  0.7501  11.00000  0.05    0.69
Q2    1   0.3439  0.5279  0.7010  11.00000  0.05    0.62
Q3    1   0.6464  0.4540  0.8029  11.00000  0.05    0.59
Q4    1   0.2598  0.5500  0.8525  11.00000  0.05    0.53
;
_shelx_res_checksum              58400

_shelx_hkl_file                  
;
   0   0  -2    9.10    0.76
   0   0   2    0.09    0.26
   0   0  -4 4156.65   19.99
   0   0   4 4095.43   19.32
   0   0  -6    9.64    0.93
   0   0   6   10.11    0.82
   0   0   6    8.19    0.72
   0   0  -6    7.85    0.89
   0   0   6    8.96    0.74
   0   0  -6    7.02    0.68
   0   0 -10    0.71    0.55
   0   0  10    2.92    0.68
   0   0  10    2.13    0.67
   0   0 -10   -0.15    1.20
   0   0  10    2.33    1.39
   0   0  12 6993.82   41.27
   0   0 -12 7277.22   37.92
   0   0  14    2.16    0.91
   0   0 -14    1.47    0.79
   0   0  14    1.03    0.83
   0   0  14    1.24    1.74
   0   0 -14    1.01    1.74
   0   0 -16 9751.28   26.92
   0   0 -16 9999.00   50.49
   0   0  18   -0.05    1.03
   0   0 -18    0.60    0.96
   0   0  18    0.81    1.04
   0   0 -18    2.68    2.25
   0   0  18    0.06    2.33
   0   0  20  687.72    9.70
   0   0  20  674.17    9.63
   0   0  20  636.39   15.27
   0   0 -20  624.39   14.23
   0   0  22    1.99    1.42
   0   0  22    0.71    1.50
   0   0 -22   -0.98    2.45
   0   0  22   -0.95    2.59
   0   0 -24 7480.56   53.46
   0   0  24 7730.62   56.10
   0   0 -26    0.61    3.05
   0   0  26    2.05    3.13
   0   0  28  303.03   12.08
   0   0 -28  281.59   11.67
   0   0 -30   -0.51    3.51
   0   0 -32 1202.10   24.90
   0   2   0   -0.03    0.11
   0   2   0   -0.23    0.16
   0  -2   0    0.54    0.19
   0  -2   0    0.87    0.21
   0  -2   0    1.37    0.30
   0   2   0    0.05    0.13
   0  -2   0    0.11    0.09
   0  -2   0    0.03    0.11
   0   2   0    0.60    0.16
   0   2   0    0.28    0.15
   0   2  -2    3.49    0.45
   0  -2  -2    3.75    0.57
   0   2   2    6.29    0.51
   0  -2  -2    4.60    0.57
   0  -2   2    3.48    0.52
   0   2   2    5.13    0.48
   0  -2   2    5.37    0.44
   0   2  -2    4.71    0.54
   0   2  -2    3.62    0.48
   0  -2  -2    5.64    0.51
   0   2   2    5.36    0.50
   0  -2  -4    2.23    0.70
   0  -2  -4    1.62    0.66
   0   2  -4    2.62    0.67
   0  -2   4    3.12    0.68
   0   2   4    3.19    0.63
   0   2   4    3.10    0.62
   0  -2  -4    4.14    0.93
   0   2  -4    1.76    0.70
   0   2   4    1.45    0.77
   0   2   4    2.12    0.90
   0  -2  -4    2.70    1.04
   0  -2   4    2.47    0.65
   0   2  -6   10.83    0.70
   0   2   6    7.11    0.85
   0  -2  -6    9.19    1.08
   0  -2  -6    7.90    1.07
   0   2   6    8.84    0.93
   0   2  -6    9.43    0.68
   0  -2   6   -0.31    0.20
   0   2  -6    8.00    0.98
   0  -2   6    8.23    0.95
   0  -2   6   -0.03    0.17
   0   2   6   12.67    1.62
   0  -2  -6   10.66    1.53
   0  -2   6   12.62    1.35
   0  -2   8   -0.01    0.37
   0   2   8   -0.85    0.63
   0   2   8    0.53    0.64
   0  -2   8    0.96    0.41
   0   2  -8    0.36    0.56
   0   2  -8    0.56    0.55
   0  -2   8    0.76    0.79
   0   2  -8    3.27    0.82
   0  -2   8    0.65    1.07
   0   2   8    1.93    1.23
   0  -2  -8    0.70    1.20
   0   2  10    1.22    0.73
   0  -2  10    1.60    0.49
   0   2 -10    1.81    0.76
   0  -2 -10    1.37    0.39
   0   2 -10    0.30    0.69
   0   2  10   -0.02    0.72
   0   2 -10    0.96    0.71
   0  -2  10    1.82    0.48
   0  -2 -10    1.52    1.31
   0   2  10   -0.85    1.56
   0  -2  10    0.18    1.24
   0  -2 -10    1.65    0.66
   0   2 -12    0.85    0.77
   0  -2 -12    0.33    0.42
   0  -2  12   -0.89    0.63
   0   2 -12    0.51    0.98
   0   2  12   -0.29    0.75
   0   2 -12   -0.17    0.95
   0  -2  12    0.23    0.55
   0   2  12   -2.00    1.00
   0  -2  12   -1.19    1.59
   0  -2 -12   -0.44    0.70
   0   2  12    2.14    2.01
   0  -2 -12   -2.21    1.66
   0  -2  14    0.52    0.74
   0   2  14    0.70    0.92
   0   2  14   -1.19    0.93
   0   2 -14    0.82    0.96
   0  -2  14    0.55    0.70
   0  -2 -14    1.10    0.59
   0  -2 -14    0.99    0.89
   0   2  14    1.41    1.75
   0  -2 -14    0.11    1.73
   0  -2  14    0.71    1.70
   0  -2  16   -0.27    0.86
   0   2  16   -1.16    1.13
   0   2  16   -0.61    1.07
   0  -2  16    0.30    0.96
   0   2 -16    2.64    1.09
   0  -2 -16    0.18    0.65
   0  -2 -16    2.94    2.22
   0   2  16    0.94    2.15
   0   2 -16   -2.71    2.01
   0  -2  16   -0.42    2.17
   0  -2 -16    0.32    0.88
   0   2  18   -0.44    1.19
   0   2  18    1.19    1.25
   0  -2  18    0.15    1.00
   0   2 -18    1.97    1.26
   0  -2  18    2.59    1.20
   0  -2  18    0.47    2.17
   0   2 -18    3.06    2.20
   0   2  18    1.97    2.05
   0  -2 -18   -1.80    2.32
   0  -2  20    1.95    1.31
   0   2  20   -0.38    1.28
   0  -2  20    0.12    1.08
   0   2  20   -0.60    1.39
   0   2 -20   -0.06    1.19
   0  -2  20    0.37    2.19
   0  -2 -20   -0.47    2.17
   0   2  20    2.30    2.19
   0   2 -20    0.78    2.17
   0   2  22   -0.27    1.69
   0   2  22    1.19    1.58
   0  -2  22    2.76    2.70
   0  -2 -22   -0.76    2.59
   0   2  22   -1.36    2.66
   0   2 -22   -1.78    2.36
   0   2  24   -1.95    2.85
   0   2 -24   -5.80    3.17
   0  -2 -24    4.18    3.17
   0  -2  24    5.54    3.26
   0  -2  26    0.37    3.19
   0  -2 -26    1.24    3.13
   0   2 -26    5.08    3.14
   0  -2  28   -0.10    3.29
   0   2 -28   -1.13    3.23
   0  -2 -28    5.13    3.51
   0   2 -30    8.71    4.32
   0  -2  30    2.89    3.66
   0  -2 -30   -1.23    3.49
   0  -2 -32   -1.60    3.83
   0   2 -32    1.35    4.28
   0  -4   0  573.02    4.94
   0  -4   0  536.49    5.27
   0   4   0  546.99    4.68
   0  -4   0  566.04    4.90
   0   4   0  558.90    4.71
   0   4   0  565.56    5.09
   0  -4   0  534.89    4.22
   0  -4   0  552.50    4.45
   0   4   0  554.53    4.25
   0   4   0  554.34    4.53
   0  -4   2    8.38    0.62
   0   4   2    9.66    0.88
   0  -4   2    7.08    1.05
   0   4  -2   16.36    1.19
   0   4  -2    8.33    0.56
   0   4  -2    9.41    0.59
   0   4   2    9.27    0.80
   0  -4   2    9.22    0.64
   0  -4  -2   12.55    0.90
   0  -4  -2   10.73    1.03
   0   4   2   10.73    0.91
   0  -4  -2   11.04    1.03
   0   4   2    6.71    0.83
   0  -4  -2   10.57    0.88
   0  -4   2    7.00    0.71
   0   4  -2    4.87    0.70
   0  -4   2    7.09    0.80
   0   4   2    6.84    0.70
   0  -4  -2    8.74    0.75
   0   4  -2    5.68    0.82
   0  -4  -4 3324.46   15.92
   0   4  -4 3266.86   15.15
   0  -4   4 3192.94   15.68
   0  -4  -4 3355.23   16.04
   0   4   4 3300.96   15.14
   0   4   4 3301.44   15.09
   0   4  -4 3245.40   15.32
   0   4   4 3395.99   13.89
   0   4  -4 3197.10   13.77
   0   4  -6    1.57    0.75
   0   4   6    0.79    0.75
   0   4   6    0.32    0.68
   0   4   6   -0.19    0.88
   0  -4  -6   -0.31    0.90
   0   4  -8 1332.17   10.98
   0   4   8 1347.15   11.32
   0  -4   8 1352.01   12.29
   0   4  10    2.32    1.02
   0  -4  10   -0.65    0.31
   0   4 -10    2.05    0.48
   0  -4  10   -0.62    0.30
   0   4  10    3.55    1.06
   0   4 -10    1.79    0.87
   0   4 -10    1.96    0.49
   0  -4  10    6.06    1.36
   0   4 -12 7401.26   28.49
   0  -4 -12 7384.83   39.68
   0  -4  12 7340.67   38.27
   0   4 -14    1.36    1.16
   0  -4  14    1.58    0.66
   0   4 -14    6.25    1.02
   0  -4  14    2.69    0.72
   0   4  14    1.42    1.02
   0   4  14    2.23    1.14
   0   4 -14    5.35    1.01
   0   4  14    3.95    2.24
   0  -4  14    1.49    1.93
   0  -4 -14    2.32    1.75
   0  -4  16  472.58    5.24
   0   4  16  474.73    8.44
   0   4 -16  482.61    8.00
   0   4  16  482.57    8.49
   0  -4  16  474.81    5.26
   0  -4 -16  472.80   11.63
   0  -4  16  467.22   11.74
   0   4 -18    3.57    1.55
   0  -4  18    2.28    0.90
   0   4  18   -0.39    1.27
   0  -4  18    1.21    0.79
   0   4  18    3.34    1.56
   0  -4 -18    2.24    2.31
   0  -4  18    0.40    2.17
   0   4 -20  869.93   11.46
   0   4  20  915.68   12.99
   0   4  20  903.36   12.96
   0  -4 -20  873.85   17.31
   0   4 -20  837.06   16.79
   0   4  22    2.31    1.86
   0   4  22    0.67    1.67
   0   4 -22    0.67    2.44
   0  -4 -22    0.96    2.54
   0  -4  22    1.75    3.02
   0   4  24   70.54    4.41
   0   4  24   65.19    4.10
   0  -4  24   65.37    5.91
   0   4 -24   57.38    5.35
   0  -4 -24   63.75    5.59
   0  -4  26   -0.18    3.11
   0   4 -26    0.12    2.95
   0  -4 -26   -4.04    3.08
   0  -4 -28  430.88   14.24
   0   4 -28  426.63   14.37
   0  -4  28  401.15   14.13
   0   4 -30    2.56    3.70
   0  -4  30   -4.50    3.81
   0  -4 -30    5.18    3.73
   0   4 -32  158.73    9.95
   0  -4  32  169.73   10.25
   0  -4 -32  165.32    9.68
   0   6   0    0.43    0.55
   0  -6   0    0.46    0.72
   0  -6   0   -0.15    0.72
   0  -6   0   -0.15    0.81
   0   6   0   -0.20    0.56
   0  -6   0   -0.16    0.56
   0  -6   0   -1.37    0.58
   0   6   0    0.28    0.52
   0  -6  -2    1.79    0.75
   0   6   2    1.52    0.71
   0   6   2    4.21    0.81
   0   6   2    2.22    0.69
   0  -6   2    3.12    0.63
   0   6  -2    2.37    0.53
   0   6  -2    2.74    0.54
   0  -6   2    1.71    0.55
   0   6  -2    2.20    0.85
   0  -6   2    3.76    0.72
   0  -6   2    3.70    0.68
   0  -6  -2    2.57    0.65
   0   6   2    1.59    0.63
   0  -6  -2    4.18    0.66
   0   6  -2    1.80    0.72
   0  -6   4    0.85    0.42
   0   6   4    1.59    0.72
   0   6   4    1.38    0.55
   0   6  -4    1.60    0.88
   0   6   4   -0.34    0.66
   0  -6  -4    2.19    0.69
   0  -6   4    1.20    0.42
   0   6  -4    1.16    0.39
   0   6  -4    1.33    0.42
   0  -6   4    2.10    0.78
   0  -6  -4    1.31    0.74
   0  -6  -4    1.97    0.77
   0  -6   4    1.64    0.64
   0   6   4    1.42    0.70
   0   6   6    5.87    0.68
   0  -6  -6    5.74    0.69
   0   6   6    7.26    1.12
   0   6  -6    8.16    1.31
   0   6   6    6.11    1.08
   0  -6   6    3.89    0.43
   0  -6   6    5.27    0.46
   0  -6  -6    4.53    1.10
   0  -6   6    3.84    0.86
   0  -6  -6    3.89    1.22
   0  -6  -8   -0.08    0.41
   0   6  -8    0.02    0.88
   0   6   8    0.24    0.79
   0   6   8    1.40    0.98
   0   6   8   -1.03    0.50
   0  -6  -8    3.05    1.31
   0  -6   8    1.42    0.84
   0   6  10    0.22    0.96
   0   6  10    0.93    0.96
   0   6 -10    1.14    1.01
   0  -6 -10   -1.98    1.67
   0  -6  10   -0.66    1.08
   0   6  12   -0.73    1.14
   0   6  12    0.06    1.14
   0   6 -12    0.71    1.30
   0  -6  12    0.36    1.29
   0  -6 -12   -0.82    1.68
   0   6  14   -0.68    1.44
   0   6  14    0.26    1.18
   0   6 -14   -0.02    1.25
   0  -6 -14   -3.65    2.14
   0  -6  14   -0.52    1.54
   0   6 -16   -0.62    1.45
   0   6  16   -1.68    1.49
   0   6  16    0.20    1.32
   0  -6 -16    0.17    2.07
   0  -6  16   -0.17    1.94
   0   6 -18    2.97    1.54
   0   6  18    3.55    1.60
   0   6  18    2.72    1.58
   0  -6 -18    2.67    2.22
   0  -6  18   -3.41    2.37
   0   6  20   -2.30    1.85
   0   6  20    0.11    1.55
   0  -6  20    0.23    2.29
   0  -6 -20   -0.40    2.20
   0   6 -22    0.59    1.69
   0   6  22    0.86    2.00
   0   6  22    0.55    1.92
   0   6 -22   -5.33    2.74
   0  -6  22   -0.78    2.65
   0  -6 -22    1.21    2.72
   0   6  24   -0.50    2.23
   0   6  24   -1.90    2.03
   0  -6 -24   -0.21    2.83
   0   6 -24    4.53    2.79
   0  -6  24    7.91    3.54
   0  -6 -26    0.32    3.05
   0   6 -26   -6.50    3.68
   0  -6  26    0.52    3.15
   0  -6 -28    7.42    3.27
   0  -6  28    0.95    3.60
   0   6 -28    2.20    3.54
   0   6 -30   -3.12    3.71
   0  -6 -30   -1.48    3.85
   0  -6  30    0.41    3.64
   0  -6 -32    3.48    3.88
   0   8   0 4062.45   19.55
   0   8   0 4086.25   18.06
   0   8   0 4103.01   18.12
   0   8  -2    1.35    0.68
   0   8   2    0.16    0.74
   0   8  -2    0.53    0.89
   0   8   2    0.16    0.76
   0   8   2   -0.02    0.77
   0   8  -2    0.90    0.68
   0  -8   2    1.14    0.63
   0  -8  -2    0.39    0.71
   0  -8  -2    1.67    0.64
   0  -8   4 5121.23   17.76
   0  -8   4 5151.99   17.78
   0   8   4 5238.34   23.80
   0   8   4 5230.57   23.72
   0   8  -4 5202.12   24.62
   0  -8   6    1.36    0.51
   0   8   6    0.30    0.57
   0   8   6    0.12    0.98
   0  -8   6    1.15    0.55
   0   8   6    0.97    0.88
   0  -8  -6    1.19    0.77
   0   8  -6    0.09    0.95
   0  -8  -6   -0.22    0.93
   0  -8   6    0.81    0.87
   0  -8   8  135.43    1.85
   0  -8   8  135.85    1.85
   0  -8   8  136.00    1.67
   0   8  -8  122.53    4.27
   0   8   8  132.80    2.69
   0  -8  -8  118.46    2.67
   0   8   8  120.18    4.12
   0   8   8  125.86    4.20
   0  -8   8  129.88    1.63
   0  -8   8  120.84    3.76
   0  -8  -8  129.06    4.60
   0  -8  -8  125.75    4.13
   0   8  10    2.37    1.36
   0   8 -10   -0.29    1.25
   0   8  10    2.67    1.29
   0   8  10   -0.78    0.56
   0  -8  10    0.56    1.04
   0  -8 -10    3.87    1.51
   0   8  12  407.93    8.19
   0   8 -12  434.84    8.51
   0   8  12  421.58    8.30
   0  -8  12  393.80    8.30
   0  -8 -12  414.93    9.58
   0   8 -14    1.15    1.48
   0   8  14    3.30    1.57
   0   8  14   -1.61    1.55
   0  -8  14    4.12    1.85
   0  -8 -14    0.94    2.10
   0   8 -16  103.46    4.60
   0   8  16  118.96    4.97
   0  -8  16  117.17    5.71
   0  -8 -16  116.42    6.29
   0   8 -18    4.28    2.00
   0   8  18   -1.08    1.76
   0   8  18    2.55    2.01
   0  -8 -18    1.37    2.63
   0  -8  18    2.80    2.28
   0   8  20 2030.67   21.55
   0   8  20 1983.24   21.36
   0   8 -20 1970.89   20.35
   0  -8  20 1903.54   25.76
   0  -8 -20 1886.82   25.79
   0   8 -22    0.19    1.86
   0   8  22   -1.61    1.85
   0   8  22   -1.72    2.08
   0  -8 -22    2.06    2.64
   0  -8  22    5.80    3.07
   0   8  24  924.09   15.87
   0   8  24  905.61   15.73
   0   8 -24  864.05   19.44
   0  -8 -24  871.83   18.83
   0   8  26    1.88    2.48
   0   8  26   -2.88    2.74
   0   8 -26    1.06    3.24
   0  -8  26   -0.82    3.50
   0  -8 -26    2.56    3.29
   0   8 -28  676.81   18.58
   0  -8 -28  614.96   16.82
   0  -8  28  639.42   18.26
   0  -8 -30   -1.57    3.78
   0   8 -30    8.51    4.40
   0  -8  30   -2.22    4.45
   0  10   0    0.35    0.86
   0  10   0    0.25    0.88
   0  10   0    0.18    0.74
   0 -10   0    1.51    0.77
   0 -10   0    0.97    0.82
   0  10   2    1.37    0.93
   0  10   2    3.51    1.11
   0  10  -2    2.70    0.97
   0  10  -2    1.29    0.72
   0  10   2    1.72    0.94
   0  10  -2    1.87    0.83
   0 -10   2    1.12    0.85
   0 -10  -2    0.34    0.82
   0 -10  -2    1.24    0.70
   0 -10   2    2.20    0.88
   0  10  -4    0.40    0.69
   0  10   4    0.89    1.04
   0  10  -4    0.63    0.64
   0  10  -4    0.98    1.24
   0  10   4    0.44    0.96
   0  10   4    0.50    0.75
   0 -10  -4   -0.13    0.74
   0 -10   4   -0.52    0.93
   0 -10   4   -0.15    0.78
   0 -10  -4    0.91    0.85
   0 -10   6    3.73    0.81
   0 -10   6    2.88    0.76
   0  10  -6    2.36    1.34
   0  10   6    2.28    1.07
   0  10   6    2.85    0.87
   0  10   6    0.89    1.03
   0 -10   6    4.16    1.06
   0 -10  -6    3.79    1.07
   0  10   8   -0.76    1.31
   0  10  -8    1.30    1.43
   0 -10   8   -0.42    0.63
   0  10   8    1.64    1.09
   0 -10   8    0.24    0.57
   0 -10  -8    1.13    1.23
   0 -10   8   -0.37    0.98
   0  10   8    0.39    0.70
   0 -10  -8    0.82    1.10
   0  10 -10    2.72    1.50
   0  10  10    1.80    1.25
   0 -10 -10    4.98    0.93
   0  10  10    2.86    1.29
   0 -10 -10    1.32    1.61
   0 -10  10    3.15    1.26
   0 -10 -10    2.04    1.47
   0  10  10    2.61    0.82
   0  10  12    0.96    1.41
   0  10 -12   -1.86    1.60
   0  10  12    1.33    1.50
   0 -10 -12    0.26    1.93
   0  10  12    2.61    0.80
   0 -10  12    0.37    1.34
   0  10  14    1.39    1.57
   0  10  14    1.96    1.56
   0  10 -14    3.87    1.93
   0 -10  14    0.79    1.57
   0 -10 -14    0.06    2.23
   0 -10 -14    4.10    2.11
   0  10  16   -1.70    1.72
   0  10 -16   -1.68    1.69
   0  10  16   -1.59    1.65
   0 -10 -16   -2.18    2.43
   0 -10  16   -0.43    1.69
   0  10 -18    6.93    2.15
   0  10  18    8.25    2.30
   0  10  18    4.80    2.05
   0 -10 -18    0.46    2.29
   0 -10  18    4.04    2.40
   0  10  20   -0.27    1.76
   0  10  20    2.25    1.98
   0  10 -20    1.72    1.97
   0 -10 -20   -2.65    2.68
   0 -10  20   -1.73    2.22
   0  10 -22    3.31    2.17
   0  10  22    2.93    2.01
   0  10  22    4.41    2.40
   0 -10 -22    4.91    3.17
   0 -10  22    1.26    3.00
   0  10  24    3.04    2.59
   0  10  24    0.54    2.29
   0  10 -24    1.72    2.35
   0 -10 -24    1.75    3.12
   0 -10  24   -2.27    2.92
   0  10 -24   -1.88    3.55
   0  10  26    7.02    2.94
   0  10  26    9.66    3.14
   0  10 -26    4.19    3.56
   0 -10 -26    9.55    4.00
   0 -10  26    5.71    3.63
   0 -10 -28    6.06    4.08
   0 -10  28    2.72    3.81
   0  10 -28   -0.72    3.94
   0 -10  30   -6.05    4.33
   0  10 -30    8.86    4.37
   0  12   0  164.47    4.56
   0  12   0  165.31    4.94
   0  12   0  173.29    4.71
   0 -12   0  159.86    4.34
   0 -12   0  171.47    4.28
   0  12   2    1.39    1.14
   0  12  -2    0.23    1.22
   0  12   2    1.23    1.04
   0  12   2    0.83    1.00
   0  12  -2    2.44    0.89
   0  12  -2    0.54    0.82
   0 -12  -2    4.66    1.17
   0 -12   2    2.73    1.00
   0 -12   2    2.27    1.03
   0 -12  -2    4.06    1.08
   0  12  -4 1997.64   13.56
   0  12  -4 2017.50   13.61
   0  12   4 2001.51   15.27
   0  12  -4 1970.33   18.27
   0  12   4 1985.94   17.52
   0  12   4 1959.03   17.43
   0 -12   4 1979.62   14.82
   0 -12  -4 2025.68   14.22
   0 -12   4 1961.60   15.96
   0 -12  -4 2023.67   16.40
   0  12   6    1.57    0.90
   0 -12  -6    0.70    1.15
   0 -12  -6    1.61    1.08
   0 -12   6   -0.22    1.06
   0  12   8  863.75    9.15
   0 -12   8  839.49    7.86
   0 -12   8  841.88    7.87
   0  12  -8  855.12   13.02
   0 -12  -8  846.02   10.54
   0 -12  -8  845.54   12.67
   0  12 -10    1.58    1.66
   0 -12  10   -0.80    0.47
   0  12  10    1.52    1.63
   0 -12  10    1.37    0.62
   0 -12  10    1.23    0.61
   0  12  10    1.63    1.52
   0 -12  10   -0.86    0.47
   0 -12  10    0.49    1.16
   0 -12 -10    2.04    1.42
   0 -12 -10    1.32    1.81
   0  12  12 4721.08   31.83
   0  12 -12 4808.04   32.75
   0  12  12 4824.71   32.31
   0  12  12 4829.72   19.97
   0 -12 -12 4784.34   35.86
   0 -12 -12 4856.78   31.21
   0 -12  12 4819.20   29.47
   0  12  14   -0.84    1.74
   0  12  14   -1.60    1.75
   0  12 -14   -0.88    1.95
   0 -12  14   -1.46    1.56
   0 -12 -14    0.63    2.09
   0  12  16  434.73   10.55
   0  12  16  410.86   10.21
   0  12 -16  421.91   10.31
   0 -12  16  407.66   10.24
   0 -12 -16  405.58   11.08
   0  12 -18    2.16    2.41
   0  12  18    3.26    2.06
   0  12  18   -4.17    2.23
   0 -12 -18    3.16    2.78
   0 -12  18   -2.33    2.37
   0 -12 -18   -0.99    2.65
   0  12 -20  585.89   12.86
   0  12  20  583.32   12.91
   0  12  20  588.22   12.99
   0 -12  20  554.54   14.01
   0 -12 -20  557.76   15.84
   0 -12 -20  559.68   14.52
   0  12  22    2.26    2.29
   0  12 -22    5.63    2.54
   0  12  22    1.17    2.27
   0 -12 -22   -3.30    3.29
   0 -12  22    3.95    2.89
   0 -12 -22    0.04    2.86
   0  12  24   61.82    5.04
   0  12  24   66.15    5.21
   0  12 -24   57.88    4.91
   0 -12 -24   58.42    6.09
   0 -12  24   61.30    6.11
   0 -12 -24   66.22    6.13
   0  12  26   -3.08    3.11
   0  12  26    3.09    2.80
   0 -12 -26    2.50    3.72
   0 -12  26   -1.35    3.34
   0 -12 -26   -3.11    3.61
   0  12  28  340.79   11.67
   0  12  28  331.41   11.48
   0 -12 -28  303.84   13.05
   0  12 -28  331.88   14.16
   0 -12  28  293.18   13.03
   0 -12  30    3.70    4.37
   0  14   0    0.46    1.18
   0  14   0    1.15    1.34
   0  14   0   -0.56    1.08
   0 -14   0    1.17    1.12
   0 -14   0    0.79    1.13
   0  14  -2    0.71    1.09
   0  14   2   -1.74    1.17
   0  14   2   -1.24    1.20
   0  14  -2   -0.41    1.40
   0  14   2    0.89    1.17
   0  14  -2   -1.04    1.06
   0 -14  -2    0.77    1.28
   0 -14   2   -0.05    1.06
   0 -14  -2    0.55    1.00
   0 -14   2    0.66    1.13
   0  14   4    2.15    1.32
   0  14  -4    2.46    1.03
   0  14  -4    0.14    0.91
   0  14  -4    0.31    1.62
   0 -14  -4   -0.39    1.30
   0 -14   4    0.60    1.21
   0 -14  -4    1.36    1.11
   0 -14   4   -0.13    1.10
   0  14   6   -0.49    1.34
   0  14  -6    3.48    1.67
   0  14   6    2.30    1.38
   0  14   6    1.63    1.25
   0 -14  -6    2.71    1.42
   0 -14  -6   -0.84    1.16
   0 -14   6    2.64    1.44
   0  14   8    0.36    1.06
   0  14  -8   -0.98    1.72
   0  14   8    2.97    1.74
   0  14   8    1.46    1.63
   0 -14  -8    0.86    1.62
   0 -14   8    1.29    1.58
   0 -14  -8    4.78    1.64
   0  14  10    2.92    1.61
   0  14 -10    4.21    2.24
   0  14  10    4.50    1.85
   0 -14  10    2.28    1.47
   0  14  10    3.26    1.13
   0 -14 -10    4.90    2.18
   0 -14 -10    0.06    1.52
   0  14  12   -2.48    1.89
   0  14  12   -0.04    1.69
   0  14 -12    1.31    1.88
   0 -14 -12    1.27    1.69
   0 -14  12    1.05    1.43
   0  14  12    2.50    1.18
   0 -14 -12    0.39    1.98
   0  14  14    3.66    2.16
   0  14 -14    2.86    2.35
   0  14  14    3.80    2.12
   0 -14  14    4.48    2.01
   0 -14 -14    2.33    1.98
   0 -14 -14    3.69    2.64
   0  14  16   -1.71    1.90
   0  14 -16   -2.78    2.28
   0  14  16    2.75    2.22
   0 -14 -16   -2.93    2.36
   0 -14 -16    6.54    3.13
   0 -14  16    1.55    1.77
   0  14  18    3.93    2.31
   0  14  18   -0.07    2.11
   0  14 -18    6.42    2.81
   0 -14 -18    3.72    2.69
   0 -14  18   -0.29    2.27
   0  14 -20    0.57    2.64
   0  14  20    1.03    2.20
   0  14  20   -5.04    2.31
   0 -14  20   -0.15    2.45
   0 -14 -20    0.17    2.94
   0 -14 -20   -2.48    3.45
   0  14 -22    4.70    2.71
   0  14  22   10.71    3.28
   0  14  22    1.72    2.55
   0 -14 -22    9.03    3.72
   0 -14 -22    8.62    3.97
   0 -14  22    5.96    3.35
   0  14  24   -0.94    2.70
   0  14  24   -3.08    2.73
   0  14 -24   -0.77    2.78
   0 -14  24    0.96    3.20
   0 -14 -24    5.87    4.03
   0 -14 -24    4.43    4.03
   0  14  26    2.82    3.07
   0  14  26    1.68    3.02
   0 -14  26    4.70    3.99
   0  14 -26    8.48    4.45
   0  14  28   -0.22    3.31
   0  14  28    0.61    3.24
   0 -14 -28   -5.09    4.04
   0  14 -28   -1.72    4.51
   0 -14  28   -1.21    4.09
   0  16   0 4620.07   30.11
   0 -16   0 4584.14   25.64
   0  16  -2   -0.01    1.20
   0  16   2   32.40    2.80
   0  16  -2   -2.04    1.90
   0  16  -2    0.00    1.18
   0  16   2   30.03    2.71
   0  16   2    1.84    1.50
   0 -16  -2   23.92    2.39
   0 -16   2    0.20    1.43
   0 -16  -2    0.72    1.29
   0 -16   2    7.42    1.68
   0  16   4  780.95   11.38
   0  16   4  774.78   12.84
   0  16   4  749.78   12.61
   0  16  -4  784.61   10.36
   0  16  -4  786.71   13.45
   0  16  -4  783.38   10.35
   0 -16  -4  786.63   10.49
   0 -16  -4  782.06   11.94
   0 -16   4  795.09   11.16
   0  16   6    1.39    1.57
   0  16  -6    2.58    1.86
   0  16   6    1.42    1.32
   0  16   6    3.33    1.65
   0 -16  -6    0.80    1.63
   0 -16   6    0.49    1.31
   0 -16  -6    0.39    1.30
   0  16   8  904.28   14.96
   0  16   8  912.17   11.46
   0  16  -8  895.69   15.30
   0  16   8  915.20   15.01
   0 -16  -8  927.44   12.17
   0 -16   8  868.85   12.49
   0 -16  -8  876.18   14.30
   0  16  10    2.88    1.75
   0  16  10    1.25    1.62
   0  16 -10   -0.46    2.12
   0  16  10    3.70    1.40
   0 -16 -10   -1.54    1.59
   0 -16 -10    2.96    1.96
   0 -16  10   -0.34    1.64
   0  16  12   31.84    2.40
   0  16  12   38.95    3.64
   0  16 -12   44.91    4.03
   0  16  12   35.53    3.65
   0 -16  12   31.24    3.05
   0 -16 -12   42.29    4.05
   0  16  14   -2.21    2.17
   0  16  14   -0.57    2.14
   0  16 -14   -0.20    2.19
   0 -16  14    3.30    1.98
   0 -16 -14    1.86    2.03
   0  16  16  636.84   14.11
   0  16  16  635.83   14.13
   0  16 -16  646.45   14.48
   0 -16  16  601.94   13.08
   0 -16 -16  641.15   16.20
   0 -16 -16  626.47   13.48
   0  16 -18    1.25    2.43
   0  16  18   -0.43    2.28
   0  16  18   -1.48    2.24
   0 -16 -18    1.76    2.82
   0 -16  18   -0.03    2.41
   0 -16 -18   -3.41    2.81
   0  16 -20  456.07   12.93
   0  16  20  452.85   12.79
   0  16  20  458.41   12.76
   0 -16 -20  459.28   13.12
   0 -16  20  461.97   13.30
   0  16  22   -0.54    2.83
   0  16 -22   -1.77    2.95
   0  16  22   -2.18    2.75
   0 -16 -22    5.53    4.28
   0 -16  22    4.43    3.34
   0  16 -24 1228.29   21.80
   0  16  24 1333.49   22.95
   0  16  24 1336.20   22.85
   0 -16 -24 1315.67   27.43
   0 -16  24 1195.28   23.93
   0  16  26   -2.99    3.13
   0  16  26    6.85    3.75
   0 -16  26    2.81    4.23
   0 -16 -26   11.19    4.70
   0  16  28  133.51    8.43
   0  16  28  125.88    8.33
   0 -16  28  120.83    9.40
   0  18   0    1.09    1.69
   0  18   0    2.44    1.53
   0  18   0   -0.45    1.41
   0 -18   0   -1.08    1.61
   0  18  -2    2.14    1.51
   0  18  -2    1.66    1.45
   0  18   2   -0.75    1.54
   0  18   2    0.96    1.81
   0  18  -2    1.85    1.83
   0  18   2    3.63    1.71
   0 -18  -2    1.59    1.36
   0 -18   2    0.75    1.34
   0 -18   2   -0.21    1.49
   0 -18  -2    0.79    1.56
   0  18   4   -1.11    1.71
   0  18  -4   -0.90    2.09
   0  18  -4    2.76    1.47
   0  18   4    1.47    1.59
   0  18   4    0.00    1.57
   0  18  -4   -0.67    1.23
   0 -18  -4    1.02    1.40
   0 -18  -4    2.28    1.62
   0 -18   4    1.03    1.48
   0 -18   4   -0.29    1.55
   0  18   6    0.23    1.79
   0  18   6    0.48    1.42
   0  18  -6   -1.94    2.01
   0  18   6    2.39    2.08
   0 -18  -6    0.99    1.61
   0 -18  -6    2.28    1.50
   0 -18   6    0.38    1.49
   0  18   8    0.70    1.34
   0  18   8   -1.12    1.76
   0  18   8    2.64    1.94
   0 -18   8   -1.59    1.71
   0 -18  -8   -2.41    2.10
   0  18  10   -1.82    1.85
   0  18  10    0.63    1.93
   0  18 -10    1.63    2.33
   0 -18  10    3.59    1.99
   0 -18 -10   -0.14    2.02
   0  18  10    1.29    1.41
   0  18 -12    2.32    2.28
   0 -18 -12   -1.46    1.88
   0 -18  12    0.78    1.82
   0 -18 -12    3.20    2.59
   0  18  14   -2.10    2.47
   0  18 -14    4.90    2.97
   0  18  14   -0.38    2.30
   0 -18 -14    4.70    2.28
   0 -18 -14    5.28    3.08
   0 -18  14   -0.66    1.89
   0  18  16    1.99    2.30
   0  18 -16    5.92    2.95
   0  18  16    1.48    2.46
   0 -18  16   -2.13    2.35
   0 -18 -16    2.04    2.73
   0 -18 -16   -1.40    2.23
   0  18 -18   -1.26    2.71
   0  18  18    0.99    2.52
   0  18  18    0.76    2.81
   0 -18 -18    1.88    3.49
   0 -18  18    1.08    2.50
   0  18  20   -1.77    2.79
   0  18 -20    6.57    3.45
   0  18  20   -0.99    2.93
   0 -18 -20    6.67    3.85
   0 -18  20    0.53    2.84
   0  18  22    3.86    3.28
   0  18 -22   -0.75    3.27
   0  18  22   -3.48    3.34
   0 -18  22   -0.78    3.03
   0  18  24    1.81    3.55
   0  18 -24   -0.23    3.19
   0  18  24    1.63    3.30
   0 -18 -24    0.16    4.00
   0 -18  24    5.75    4.15
   0  18  26    1.12    3.56
   0  18  26   -3.53    3.82
   0  18 -26    1.68    3.68
   0 -18  26    2.90    4.23
   0 -18 -26   -4.74    4.57
   0  20   0  175.75    6.47
   0  20   0  158.45    6.61
   0  20   0  180.93    6.57
   0 -20   0  174.76    6.01
   0 -20   0  177.88    6.41
   0  20  -2    2.77    1.55
   0  20  -2   -0.93    1.89
   0  20  -2    0.27    1.46
   0  20   2    2.00    1.63
   0  20   2   -2.03    1.70
   0  20   2    0.60    1.81
   0 -20  -2   -0.76    1.42
   0 -20   2    1.46    1.76
   0 -20  -2    3.75    1.94
   0 -20   2   -0.78    1.63
   0  20   4 1157.64   16.17
   0  20   4 1184.64   17.96
   0  20  -4 1180.25   14.99
   0  20  -4 1145.65   18.44
   0  20  -4 1177.41   14.97
   0  20   4 1204.78   18.12
   0 -20  -4 1203.75   15.03
   0 -20  -4 1162.82   16.46
   0 -20   4 1180.80   15.78
   0 -20   4 1154.61   16.00
   0  20   6    0.53    2.15
   0  20   6   -0.88    1.60
   0  20  -6    5.46    2.63
   0  20   6    0.51    1.94
   0 -20  -6    7.02    1.96
   0 -20   6   -0.01    1.67
   0 -20  -6   -1.70    1.97
   0  20   8  292.01    9.71
   0  20   8  292.93    7.83
   0  20   8  279.01    9.50
   0  20  -8  285.51   10.04
   0 -20   8  285.77    8.31
   0 -20  -8  287.98    9.21
   0 -20  -8  296.35    7.87
   0  20 -10    6.01    3.09
   0  20  10    2.42    2.18
   0  20  10    1.09    2.13
   0 -20 -10    5.75    2.29
   0  20  10    2.29    1.75
   0 -20 -10   -1.69    2.06
   0 -20  10    0.51    1.75
   0  20  12 2927.48   31.74
   0  20 -12 2909.78   32.89
   0  20  12 3002.75   32.18
   0 -20 -12 2858.73   26.12
   0 -20  12 2840.69   27.81
   0 -20 -12 2927.56   32.30
   0  20  14   -1.48    2.52
   0  20  14    3.92    2.51
   0  20 -14    7.72    3.21
   0 -20 -14    0.18    2.91
   0 -20  14    1.55    2.51
   0  20 -16  165.12    8.73
   0  20  16  182.71    8.62
   0  20  16  183.13    8.71
   0 -20  16  167.50    7.70
   0 -20 -16  183.28    9.56
   0  20 -18   -3.50    3.33
   0  20  18    3.67    3.29
   0  20  18    1.22    3.11
   0 -20 -18    1.49    3.35
   0 -20  18   -3.40    2.84
   0  20 -20  392.31   13.56
   0  20  20  411.78   13.40
   0  20  20  397.46   13.13
   0 -20 -20  408.32   15.40
   0 -20  20  397.21   13.19
   0  20  22    1.13    3.53
   0  20 -22    3.42    3.71
   0  20  22    1.08    3.32
   0 -20  22   -2.63    3.53
   0 -20 -22    0.28    4.25
   0  20  24   59.83    6.23
   0  20 -24   40.38    5.39
   0  20  24   56.75    6.00
   0 -20  24   36.86    5.71
   0  22   0    0.67    1.72
   0  22   0    1.70    1.82
   0  22   0    4.67    2.49
   0 -22   0    2.06    1.88
   0 -22   0    2.85    2.02
   0  22  -2   -1.95    2.52
   0  22   2   -0.56    1.90
   0  22   2    1.23    1.88
   0  22   2   -0.11    2.09
   0  22  -2    0.83    1.86
   0  22  -2    0.99    1.70
   0 -22   2   -0.64    1.76
   0 -22  -2    1.30    1.82
   0 -22  -2    2.58    1.97
   0 -22   2    0.67    1.95
   0  22   4   -1.67    2.15
   0  22   4   -2.36    2.17
   0  22  -4   -2.10    2.28
   0  22  -4   -1.90    1.64
   0  22  -4    0.37    1.67
   0  22   4    1.25    2.17
   0 -22  -4   -2.11    1.92
   0 -22   4    2.40    2.01
   0 -22  -4   -1.19    1.83
   0  22   6   -0.72    2.10
   0  22   6    2.64    2.10
   0  22  -6    4.93    3.02
   0  22   6   -0.71    2.23
   0 -22   6    1.18    1.89
   0 -22  -6    0.61    1.87
   0 -22  -6    3.19    2.53
   0  22  -8    1.37    2.81
   0  22   8    7.81    2.64
   0  22   8    2.47    2.29
   0 -22  -8    1.17    2.23
   0 -22  -8    2.28    1.81
   0  22   8    2.34    1.93
   0 -22   8    2.85    2.19
   0  22  10    5.54    2.90
   0  22  10    5.14    2.87
   0 -22 -10   -2.15    2.75
   0  22  10    1.51    1.81
   0 -22  10    3.18    2.27
   0  22  12    5.91    3.15
   0  22  12    1.86    2.61
   0 -22  12    7.99    2.80
   0 -22 -12    1.07    2.72
   0  22 -14    0.51    2.85
   0  22  14    4.18    3.21
   0  22  14   -2.31    2.93
   0 -22  14    5.64    3.29
   0 -22 -14   -1.93    3.18
   0  22  16   -2.04    3.06
   0  22  16   -0.53    3.06
   0  22 -16   -0.81    3.52
   0 -22  16    0.61    2.80
   0 -22 -16    3.45    3.54
   0  22  18    4.33    3.47
   0  22  18    1.15    3.11
   0  22 -18    4.08    3.73
   0 -22 -18   -0.62    4.08
   0 -22  18    2.18    2.88
   0  22  20    3.33    3.71
   0  22 -20    1.96    3.58
   0  22  20   -2.97    3.23
   0 -22 -20   -1.03    4.32
   0 -22  20    1.13    3.74
   0  22  22    9.20    4.21
   0  22  22   11.07    4.05
   0  22 -22    7.34    4.17
   0 -22  22    6.63    4.39
   0 -22 -22   11.92    5.35
   0  22 -24    0.34    4.00
   0 -22  24   -2.71    4.50
   0  24   0 1016.93   17.29
   0  24   0 1034.63   18.57
   0  24   0 1020.24   17.37
   0 -24   0  993.44   16.11
   0 -24   0 1000.24   16.93
   0  24  -2   -0.43    1.94
   0  24  -2    4.14    3.36
   0  24   2   -1.66    2.14
   0  24   2   -1.50    2.50
   0  24  -2    0.21    2.06
   0  24   2   -0.39    2.29
   0 -24  -2   -2.30    2.52
   0 -24   2    2.47    2.22
   0 -24   2   -0.85    2.22
   0 -24  -2    0.76    2.04
   0  24   4 1130.98   18.38
   0  24   4 1137.42   19.92
   0  24   4 1171.12   20.16
   0  24  -4 1113.74   20.74
   0 -24  -4 1141.83   16.89
   0 -24   4 1133.15   17.91
   0  24  -6    1.33    3.17
   0  24   6   -0.24    2.44
   0  24   6    1.63    2.75
   0  24   6   -3.52    2.72
   0 -24   6    4.06    2.44
   0 -24  -6   -1.79    2.28
   0  24  -8   50.05    5.57
   0  24   8   59.05    5.41
   0  24   8   50.38    5.08
   0  24   8   50.58    4.21
   0 -24   8   47.74    4.51
   0 -24  -8   51.59    4.88
   0  24  10    1.31    3.02
   0  24  10    2.22    2.76
   0  24 -10    5.11    3.97
   0 -24  10   -3.53    2.63
   0  24  12   93.84    6.95
   0  24  12   98.08    7.15
   0  24 -12   94.47    7.64
   0 -24  12   87.92    6.11
   0 -24 -12   90.86    6.84
   0  24 -14    4.99    3.37
   0  24  14   -1.09    3.05
   0  24  14   -2.61    3.32
   0 -24  14    1.08    2.85
   0 -24 -14   10.03    4.12
   0  24  16   54.72    6.17
   0  24 -16   45.93    6.03
   0  24  16   42.81    5.10
   0 -24  16   43.57    4.84
   0 -24 -16   57.27    6.79
   0  24 -18   -6.09    3.80
   0  24  18   -5.73    4.13
   0  24  18   -2.71    3.69
   0 -24  18    1.55    3.41
   0 -24 -18    0.46    3.90
   0  24 -20  549.18   17.60
   0  24  20  595.70   17.74
   0 -24 -20  578.76   19.25
   0 -24  20  545.48   16.62
   0 -24  22    4.04    4.22
   0  26   0    0.96    2.97
   0  26   0    5.42    2.63
   0  26   0   -0.25    2.31
   0 -26   0    1.57    2.86
   0 -26   0    1.46    2.58
   0  26  -2    1.86    2.91
   0  26   2   -2.84    2.90
   0  26   2    3.49    2.78
   0  26   2    2.04    2.43
   0 -26   2   -1.68    2.65
   0 -26  -2   -0.09    2.69
   0  26   4    3.94    2.92
   0  26   4   -0.48    2.68
   0  26   4    1.71    2.67
   0  26  -4    0.10    3.22
   0 -26  -4    0.84    2.79
   0 -26   4   -2.88    2.78
   0  26   6    4.95    2.72
   0  26   6    0.81    2.70
   0  26  -6   -1.19    3.43
   0 -26   6   -0.45    2.72
   0  26   6    1.16    2.76
   0 -26  -6    1.76    3.00
   0  26  -8    0.80    3.27
   0  26   8    0.31    2.71
   0  26   8    0.34    2.93
   0 -26   8    0.26    2.75
   0 -26  -8    4.01    3.63
   0  26  10   -0.90    3.05
   0  26 -10   -5.89    4.13
   0  26  10    4.43    3.16
   0 -26  10    1.20    2.75
   0 -26 -10   -2.91    3.18
   0  26  12   -0.38    3.16
   0  26  12    4.16    3.53
   0 -26 -12   -3.37    4.01
   0 -26  12    4.56    3.21
   0  26 -14   -5.32    4.11
   0  26  14   -4.43    3.74
   0  26  14   -0.90    3.32
   0 -26 -14    1.95    3.83
   0 -26  14   -5.14    3.60
   0  26  16   -0.68    3.45
   0  26  16   -3.79    3.81
   0  26 -16   -1.59    4.41
   0 -26 -16    7.44    4.80
   0 -26  16    7.25    4.05
   0  26 -18    4.55    4.74
   0 -26 -18   -4.97    5.22
   0 -26  18   10.32    4.24
   0  28   0  757.15   18.23
   0 -28   0  772.29   16.89
   0  28  -2   -2.26    3.88
   0  28   2    2.74    3.49
   0  28   2    0.57    2.99
   0  28   2   -1.34    3.04
   0 -28   2   -0.08    2.77
   0 -28  -2    4.58    3.29
   0  28   4  159.41    8.84
   0  28   4  164.44    8.98
   0  28   4  161.94    8.26
   0  28  -4  158.45    9.20
   0 -28   4  175.83    8.45
   0 -28  -4  164.48    8.34
   0  28   6    1.77    3.42
   0  28   6    2.77    3.80
   0  28  -6    5.03    4.20
   0  28   6    1.00    3.24
   0 -28   6    1.49    3.01
   0 -28  -6   -0.76    3.44
   0  28  -8 1915.72   32.30
   0  28   8 1920.86   30.86
   0  28   8 1909.73   30.82
   0 -28   8 1969.87   27.77
   0 -28  -8 2001.90   30.06
   0  28 -10   -0.82    4.00
   0  28  10    6.58    3.51
   0  28  10    9.75    4.21
   0 -28  10   -4.21    3.34
   0 -28 -10   -0.75    3.65
   0  28 -12   25.64    6.02
   0  28  12   40.92    5.88
   0  28  12   29.90    5.43
   0 -28  12   26.34    4.87
   0 -28 -12   28.66    5.27
   0  28 -14   -2.82    4.29
   0  28  14   -2.41    3.94
   0  28  14    2.45    4.30
   0 -28  14   -3.36    4.10
   0 -28 -14    3.66    4.14
   0 -28  16 1184.74   24.21
   0  30   0    5.28    4.42
   0 -30   0   -2.64    3.37
   0  30  -2    3.36    3.92
   0 -30   2   -1.03    3.52
   0 -30  -2    3.08    3.42
   0  30   2   -2.77    4.16
   0  30   4    1.99    3.70
   0  30   4   -3.03    3.50
   0  30  -4   -2.20    4.41
   0 -30  -4   -2.67    3.45
   0  30   4   -0.33    3.61
   0 -30   4   -0.63    3.67
   0  30  -6    1.75    4.15
   0  30   6   -2.06    3.90
   0  30   6   -4.48    4.20
   0 -30   6    6.47    3.82
   0 -30  -6    2.24    3.76
   0  30   8    4.34    4.11
   0  30  -8   -0.61    4.45
   0  30   8    8.08    4.33
   0 -30   8    1.38    3.59
   0 -30  -8    3.50    3.98
   0  30  10    1.48    4.02
   0  30  10    0.89    3.90
   0 -30  10    0.93    3.67
   0 -30 -10   -0.48    4.09
   0  32   0  128.73    8.99
   0  32   2   -2.51    4.03
   0  32  -2   -0.50    4.41
  -1   1   1    0.22    0.18
  -1  -1   1   -0.28    0.18
   1  -1   1    0.62    0.18
  -1   1   1   -0.19    0.18
   1  -1   1    0.71    0.19
  -1   1  -1   -0.13    0.14
  -1   1  -1    0.07    0.13
  -1  -1   1   -0.09    0.14
   1  -1  -1    0.60    0.30
   1  -1  -1    0.39    0.29
  -1  -1  -1   -0.08    0.13
  -1   1  -1    2.13    0.29
   1   1   1   -0.12    0.33
   1   1  -1   -0.04    0.22
  -1   1   1    1.55    0.33
   1   1  -1    0.74    0.22
   1   1   1    3.48    0.28
   1  -1   1   -0.10    0.16
   1   1  -1    0.12    0.18
  -1  -1   1    1.51    0.45
   1  -1  -1    0.15    0.17
  -1  -1   1    1.84    0.45
  -1   1   1    2.25    0.49
  -1  -1  -1    2.49    0.63
  -1   1   1    0.31    0.23
   1  -1  -1    1.37    0.39
  -1  -1   1   -0.08    0.12
   1   1  -3    2.28    0.44
  -1  -1  -3    2.87    0.43
  -1   1   3    3.53    0.51
  -1  -1   3    2.66    0.53
  -1  -1   3    3.51    0.47
   1   1   3    5.02    0.51
  -1   1   3    2.69    0.48
  -1  -1   3    2.60    0.41
  -1  -1  -3    2.88    0.45
   1  -1  -3    2.49    0.55
   1  -1  -3    1.31    0.54
   1   1   3    5.11    0.52
   1   1  -3    1.89    0.41
   1   1  -3    2.68    0.61
  -1  -1   3    1.41    0.42
   1  -1   3    4.38    0.65
   1   1   3    6.30    0.77
   1  -1   3    2.95    0.50
  -1  -1  -3    5.68    0.89
  -1   1   3    3.73    0.73
  -1   1  -3    4.50    0.65
   1   1  -3    4.42    0.73
   1  -1  -3    3.94    0.94
   1   1  -3    3.25    0.49
  -1   1  -3    1.99    0.46
  -1  -1  -3    3.94    0.72
  -1   1   3    5.74    0.93
   1  -1  -3    5.23    0.75
   1  -1  -5    0.38    0.72
   1  -1   5    1.34    0.30
   1   1   5    1.70    0.56
  -1   1  -5    2.16    0.44
  -1   1   5    1.22    0.36
   1   1  -5    2.10    0.70
  -1   1   5    0.97    0.58
   1  -1  -5    2.39    0.78
  -1  -1  -5    1.83    0.60
   1  -1   5    1.71    0.35
  -1   1   5    0.06    0.56
  -1  -1   5    2.70    0.64
  -1  -1  -5    0.61    0.52
  -1   1  -5    2.22    0.75
   1   1  -5    2.12    0.70
   1   1   5    2.01    0.59
   1   1  -5    1.15    0.67
  -1   1  -5    1.74    0.38
  -1  -1   5    3.13    0.54
  -1  -1   5    4.73    0.64
  -1   1   5    4.06    1.25
   1  -1  -5    3.23    1.20
   1  -1  -5    3.24    0.70
  -1   1  -5    2.62    1.10
   1  -1  -5    1.35    1.36
   1   1   5    2.10    1.21
  -1  -1  -5    3.16    1.46
   1   1  -5    1.75    1.16
  -1  -1  -5    4.76    1.09
   1   1  -5    4.20    1.12
  -1  -1   5    4.57    1.08
   1  -1   5    0.44    0.94
  -1   1   5    1.99    1.25
   1   1   7    9.58    0.89
   1   1   7    9.82    0.88
  -1  -1  -7    9.90    0.99
   1  -1   7   10.49    0.71
  -1   1  -7   15.07    0.86
   1   1  -7   10.34    0.89
  -1   1  -7   12.89    1.10
  -1   1   7    9.67    0.91
  -1  -1   7   10.65    0.83
  -1   1   7   12.61    0.62
  -1   1  -7   13.07    0.82
  -1  -1   7   14.13    0.96
  -1  -1   7   10.51    0.84
   1  -1  -7   17.45    1.40
   1   1  -7    9.11    1.01
  -1   1   7   10.03    0.93
   1  -1  -7   17.52    1.41
  -1  -1  -7    9.90    0.98
   1  -1   7   10.72    0.72
   1   1  -7   10.16    1.03
   1  -1  -7   12.50    0.80
  -1   1   7   12.00    1.85
   1   1   7    7.28    1.37
   1  -1  -7   11.60    1.59
  -1  -1   7   11.19    1.60
   1  -1   7   11.23    1.55
   1   1  -7   15.32    1.73
  -1   1   9   10.78    1.09
  -1  -1   9    9.10    0.89
   1  -1  -9   11.48    0.81
   1  -1   9    8.50    0.76
  -1   1   9    7.91    0.62
  -1   1  -9    8.36    0.85
  -1   1  -9    7.43    0.91
   1   1  -9    8.85    0.89
  -1  -1   9    7.41    0.91
   1   1  -9    9.15    1.12
  -1  -1   9    8.48    0.89
  -1  -1  -9   13.20    0.94
  -1   1  -9    9.56    0.90
   1  -1   9    8.59    0.77
   1   1   9    9.43    0.99
   1   1   9    6.27    0.84
   1   1  -9   10.53    1.24
  -1   1   9   10.98    1.09
   1  -1   9    7.50    1.55
   1   1   9    8.94    1.75
   1   1  -9   11.44    1.86
  -1   1   9   10.39    1.96
  -1  -1   9    7.06    1.72
   1  -1  -9    7.21    1.57
  -1  -1  11    0.95    0.68
   1  -1  11    1.60    0.72
  -1  -1 -11    1.17    0.60
  -1   1  11    1.51    0.75
  -1   1  11    1.31    0.78
  -1  -1  11   -0.23    0.67
   1   1  11    0.23    0.70
  -1   1 -11    1.38    0.79
  -1  -1  11    0.36    0.71
  -1   1 -11    2.00    0.81
   1   1  11    0.57    0.73
  -1   1 -11    1.18    0.71
   1   1 -11    3.13    0.80
   1  -1  11    1.00    0.72
  -1  -1  11   -0.20    1.38
   1  -1  11   -1.34    1.52
   1  -1 -11   -1.00    1.41
   1   1 -11   -0.73    1.48
  -1   1  11    1.41    1.61
   1  -1 -11    1.24    0.67
   1   1  11    0.64    1.51
   1   1  13    2.07    0.92
  -1   1  13    5.33    1.09
   1  -1  13    3.55    0.91
  -1   1  13    3.21    1.05
  -1   1 -13    0.09    0.79
  -1  -1 -13    3.14    0.78
  -1  -1  13    0.04    0.74
   1  -1  13    4.11    0.96
   1   1 -13    0.80    0.83
  -1  -1  13    2.08    0.81
   1   1  13    2.07    0.84
  -1   1  13    1.85    1.70
  -1  -1 -13    0.95    1.58
   1  -1  13    0.20    1.61
  -1  -1  13    4.85    1.95
   1  -1 -13    2.83    1.67
   1   1  13    2.21    1.69
   1  -1 -13    1.24    0.71
   1   1 -13    3.32    1.75
   1   1  15   20.04    1.78
  -1   1 -15   19.16    1.58
  -1  -1  15   21.74    1.63
  -1   1  15   20.17    1.83
  -1  -1 -15   17.79    1.30
   1  -1  15   18.08    1.57
  -1  -1  15   23.51    1.67
   1  -1  15   20.01    1.53
  -1   1  15   16.94    1.70
   1   1 -15   19.41    1.61
   1  -1 -15   18.67    1.33
   1   1  15   17.10    1.59
  -1   1  15   24.53    3.38
   1   1 -15   16.79    2.62
   1   1  15   21.32    3.00
  -1  -1 -15   18.62    2.03
   1  -1  15   20.43    3.00
  -1  -1  15   13.45    2.88
   1  -1 -15   16.37    2.86
   1  -1 -17   10.79    1.25
  -1   1  17   19.31    1.85
   1   1  17   12.09    1.63
  -1  -1 -17   11.84    1.25
  -1  -1  17    8.72    1.32
  -1   1  17   16.77    1.72
   1   1  17   13.13    1.65
  -1  -1  17    7.58    1.32
   1  -1  17    9.05    1.32
   1  -1  17    9.71    1.44
  -1   1 -17   10.03    1.37
  -1  -1  17    8.40    2.63
   1   1  17    5.02    2.26
  -1   1 -17   16.67    2.79
   1   1 -17    9.11    1.33
  -1   1  17    8.94    2.63
   1   1 -17    5.43    2.06
   1  -1 -17   10.98    2.54
  -1  -1 -17   15.68    2.70
   1  -1  17    7.28    2.65
   1   1  19    0.48    1.30
   1   1  19   -0.19    1.19
  -1  -1  19    0.46    1.11
  -1  -1  19   -0.24    1.02
  -1  -1 -19    1.93    0.93
   1  -1  19    1.81    1.06
   1  -1  19    1.12    1.13
  -1   1  19   -0.27    1.26
  -1   1 -19    1.53    1.15
  -1   1  19    0.91    1.08
   1  -1 -19   -0.04    2.20
  -1  -1  19    1.93    2.08
   1   1  19    1.06    1.98
   1   1 -19    5.23    2.74
  -1   1  19   -3.38    2.53
  -1  -1 -19   -2.60    2.10
   1   1 -19   -0.39    1.17
   1  -1  19    0.14    2.03
  -1   1 -19    4.56    2.50
   1   1  21    0.52    1.38
  -1  -1  21    1.03    1.32
  -1   1  21    2.96    1.30
   1  -1  21   -0.16    1.27
   1   1  21    1.37    1.47
   1  -1  21    0.98    1.23
  -1  -1  21    1.28    1.18
  -1   1  21    1.31    1.37
   1  -1  21   -1.29    2.61
  -1  -1  21    2.11    2.84
  -1  -1 -21    0.98    2.26
  -1   1 -21   -0.79    2.33
  -1   1  21    4.29    2.53
   1   1  21   -1.26    2.72
   1   1 -21    2.01    2.52
   1  -1 -21    4.66    2.48
  -1   1  23   19.78    2.23
  -1   1  23   18.09    2.35
  -1   1 -23   11.88    3.27
   1   1  23   20.43    3.78
  -1   1  23   16.80    3.47
   1  -1 -23   19.55    3.89
  -1  -1  23   15.52    3.58
  -1  -1 -23    9.98    3.02
   1   1 -23   11.78    3.21
   1  -1  23   20.86    3.59
   1   1 -25    6.91    2.93
   1   1  25   13.43    3.49
   1  -1 -25   17.30    4.08
  -1   1  25   13.12    3.69
  -1  -1 -25   11.71    3.64
  -1  -1  25   11.31    3.54
  -1   1 -25   12.61    3.41
   1  -1  25    5.96    3.03
  -1  -1 -27    0.54    3.04
   1  -1  27   -2.46    3.43
   1  -1 -27    0.92    3.11
   1   1 -27   -1.24    3.32
  -1   1 -27   -1.83    3.12
  -1   1  27    2.09    3.53
  -1  -1  27    1.71    3.30
   1   1 -29    5.37    3.66
  -1  -1 -29    6.64    3.76
   1  -1 -29    1.31    3.69
  -1   1 -29   -2.81    3.50
  -1  -1  29   -5.18    3.94
   1   1 -31    9.47    4.06
  -1   1 -31   15.52    4.37
   1  -1 -31   19.80    4.46
  -1  -1 -31    5.57    3.95
  -1  -1  31    4.79    3.84
   1  -3  -1    4.12    0.57
  -1  -3  -1    4.00    0.67
  -1   3   1    4.33    0.59
   1   3   1    3.23    0.50
  -1   3  -1    4.74    0.49
  -1   3   1    4.07    0.63
   1   3   1    3.52    0.52
  -1  -3   1    2.27    0.62
   1  -3  -1    3.41    0.59
  -1  -3  -1    2.66    0.59
  -1  -3  -1    3.85    0.57
   1   3   1    4.72    0.65
   1  -3   1    2.99    0.48
  -1   3  -1    5.10    0.75
  -1   3  -1    4.85    0.53
   1  -3   1    2.36    0.43
   1   3  -1    5.26    0.71
  -1   3   1    4.68    0.62
  -1   3  -1    2.45    0.49
   1  -3  -1    3.93    0.50
  -1   3   1    4.52    0.57
   1  -3  -1    5.90    0.52
  -1   3   1    3.50    0.51
  -1  -3  -1    3.58    0.45
  -1  -3   1    4.77    0.50
   1   3  -1    3.22    0.45
  -1   3  -1    2.33    0.34
   1  -3   1    4.01    0.39
   1   3   1    2.95    0.46
  -1  -3   3    0.08    0.68
   1  -3  -3    2.96    0.78
  -1   3   3    1.75    0.52
   1   3   3    1.78    0.55
  -1  -3  -3   14.68    1.05
  -1  -3  -3   12.81    0.99
  -1   3  -3    0.20    0.74
   1  -3  -3    2.59    0.79
   1   3   3    1.26    0.58
   1   3  -3   15.41    1.11
  -1   3   3    6.06    0.84
  -1   3   3    6.43    0.85
   1   3   3    0.46    0.51
  -1   3  -3    0.16    0.44
   1  -3   3    1.13    0.46
  -1   3  -3    0.08    0.58
   1   3   3    0.65    0.63
   1  -3  -3    3.89    0.91
  -1  -3  -3    4.51    0.57
   1  -3   3    1.85    0.62
   1  -3  -3    2.30    0.72
  -1  -3   3    0.67    0.53
   1   3  -3    1.00    0.60
  -1   3   3    1.14    0.70
  -1  -3  -3    0.13    0.59
  -1  -3  -3    1.27    0.61
  -1  -3  -5    7.20    0.98
  -1   3   5    6.34    0.97
  -1   3   5    6.88    0.91
   1   3   5   13.50    1.07
  -1  -3   5    5.59    0.53
  -1  -3  -5    4.91    0.85
  -1   3  -5    6.32    1.03
   1   3   5   12.61    1.06
   1   3  -5    7.08    0.96
  -1  -3   5    6.34    0.95
  -1  -3   5    6.26    0.57
  -1  -3  -5    4.66    0.88
  -1   3  -5    5.44    0.93
   1  -3  -5    6.52    1.25
  -1  -3  -5    6.57    0.97
  -1   3   5    3.22    1.02
   1   3   5   10.01    1.07
  -1   3   5    8.01    1.46
   1  -3   5    5.48    0.89
  -1  -3   5    5.93    0.93
  -1   3   7    4.04    0.88
   1   3  -7    4.16    0.62
   1   3  -7    4.67    0.68
   1   3  -7    2.61    0.78
  -1  -3   7    3.99    0.56
  -1   3   7    4.25    0.89
  -1   3  -7    3.09    0.93
   1   3   7    4.77    0.90
   1   3   7    5.16    0.89
  -1  -3   7    3.73    0.57
  -1  -3  -7    5.89    0.99
  -1  -3   7    1.34    0.84
   1  -3  -7    2.46    1.33
   1  -3   7    2.68    0.99
  -1  -3  -7    2.50    0.99
  -1   3   7    1.72    1.12
  -1   3  -9    1.29    0.44
  -1  -3   9    0.62    0.45
  -1   3  -9    0.70    0.41
  -1   3   9   -0.14    0.74
  -1  -3   9    0.41    0.45
   1   3   9   -1.45    0.80
   1   3  -9    1.09    0.64
  -1   3   9    0.37    0.78
   1   3   9    1.41    0.76
  -1   3  -9   -0.53    0.80
   1   3  -9    0.49    0.61
  -1  -3  -9   -0.48    0.92
  -1   3   9    0.64    1.37
  -1  -3   9    0.07    1.04
  -1  -3  -9   -0.06    1.21
   1  -3  -9    1.82    1.43
   1  -3   9    0.30    0.97
  -1   3  11    2.48    0.92
   1  -3  11    6.07    0.65
  -1   3 -11    7.14    1.21
   1  -3  11    5.10    0.62
   1   3 -11    3.08    0.85
  -1   3 -11    3.47    0.69
  -1  -3 -11    3.51    0.54
  -1  -3  11    3.85    0.67
  -1   3  11    4.27    1.08
   1   3 -11    3.82    0.98
  -1  -3  11    4.72    0.68
   1   3  11    2.38    0.95
  -1   3 -11    4.25    0.69
   1   3  11    3.23    0.99
   1   3 -11    4.85    1.04
  -1  -3  11    1.91    1.25
  -1   3  11    3.14    1.59
   1  -3  11    8.27    1.73
  -1  -3 -11    2.79    1.37
  -1  -3 -11    4.82    1.03
   1  -3 -11    2.57    1.73
   1   3  11    5.00    1.82
   1   3  13   11.87    1.49
  -1   3 -13   12.79    1.22
  -1  -3  13   10.60    1.04
  -1   3  13    9.98    1.45
  -1   3 -13    8.94    1.12
  -1  -3 -13   11.17    0.76
   1   3 -13   13.40    1.53
   1  -3  13   12.04    0.95
  -1   3 -13   11.40    1.44
  -1  -3  13   12.91    1.17
   1   3  13   12.50    1.52
   1  -3  13   10.26    0.91
  -1   3  13   13.47    1.58
  -1  -3 -13   10.91    1.37
  -1  -3 -13    9.46    1.83
  -1   3  13    9.55    2.41
   1   3  13   12.37    2.30
   1  -3  13   15.44    2.43
   1  -3 -13    8.18    2.17
  -1  -3  13   10.44    2.22
  -1   3 -15    3.35    1.11
  -1   3 -15    3.44    1.18
  -1   3 -15    2.78    1.19
   1  -3  15    6.12    0.91
   1   3  15    4.17    1.26
  -1   3  15    2.92    1.13
  -1  -3  15    4.52    0.91
   1  -3  15    5.19    0.93
  -1  -3  15    4.42    0.97
  -1   3  15    2.86    1.23
   1   3  15    6.03    1.34
  -1  -3 -15    5.00    0.70
   1   3 -15    3.71    1.19
  -1  -3 -15    7.68    2.41
   1  -3 -15    3.11    2.13
   1   3  15    4.00    1.96
  -1  -3 -15    5.35    1.11
  -1  -3  15    0.72    1.87
   1   3 -15    0.44    1.84
   1  -3  15    5.70    1.99
  -1   3  15    2.66    2.26
   1   3 -17    0.90    1.24
   1   3  17    2.70    1.40
  -1  -3  17    1.39    0.96
  -1   3 -17   -0.55    1.35
  -1   3  17    1.83    1.24
  -1   3  17    1.12    1.14
   1  -3  17    1.94    0.85
   1  -3  17    0.47    0.83
  -1  -3  17    1.26    0.88
  -1  -3 -17    1.03    0.50
   1   3  17    0.36    1.23
  -1  -3 -17    1.02    2.15
  -1  -3  17    5.02    2.66
   1  -3  17   -0.92    2.31
  -1   3  17    5.82    2.78
   1   3 -17    0.21    2.16
   1  -3 -17    3.60    2.32
   1   3  17    1.50    2.25
  -1   3 -19    6.55    1.46
  -1   3  19    9.84    1.87
  -1  -3  19    5.23    1.21
   1   3 -19    5.86    1.54
   1   3  19    5.40    1.53
  -1   3  19    9.10    1.87
   1   3  19    5.17    1.56
  -1  -3  19    6.21    1.23
   1  -3  19    2.32    2.22
  -1   3  19    7.74    2.75
   1  -3 -19    0.16    2.48
  -1  -3  19    8.54    2.77
   1   3 -19    8.44    2.85
  -1  -3 -19    6.92    2.27
  -1   3  21   17.95    2.22
  -1   3  21   15.80    2.21
   1   3  21   13.85    2.28
   1   3  21   15.42    2.31
  -1   3 -21   13.08    1.87
  -1   3 -21   10.22    2.72
   1   3 -21   12.85    1.95
  -1  -3 -21   14.58    3.01
   1  -3  21   10.24    3.13
   1   3 -21   19.73    3.63
   1  -3 -21    9.26    2.94
  -1  -3  21   16.27    3.36
  -1   3  21   17.78    3.68
  -1   3  23    5.85    1.94
   1   3  23    1.86    1.76
  -1   3  23    6.01    2.04
   1   3  23    3.48    1.75
   1   3 -23    7.97    3.11
  -1  -3  23    8.98    3.18
   1  -3  23    4.55    2.89
  -1   3  23    7.59    3.12
   1  -3 -23    2.19    2.71
  -1  -3 -23    8.22    3.19
  -1   3 -23    3.19    2.33
   1  -3 -25   -3.26    2.87
   1   3 -25    3.71    2.82
  -1  -3  25    1.91    2.65
   1  -3  25   -1.21    2.78
  -1  -3 -25    2.48    2.63
  -1   3 -25    6.46    3.16
   1  -3  27    5.91    3.45
  -1   3 -27   15.21    4.37
  -1  -3 -27    7.59    3.24
  -1  -3  27    4.68    3.17
   1   3 -27    2.04    3.34
   1  -3 -27    6.28    3.41
   1   3 -29    8.72    4.17
  -1  -3  29   11.21    4.38
   1  -3 -29    4.01    3.57
   1  -3  29    8.14    3.62
  -1   3 -29    2.96    3.55
  -1  -3 -29    4.63    3.36
   1  -3  31    3.92    3.90
  -1  -3 -31    5.14    3.91
   1   3 -31    4.54    4.12
  -1  -3  31    0.44    3.73
   1  -3 -31    2.29    3.60
  -1   3 -31    2.51    3.71
  -1   5   1  715.93    6.63
   1   5   1  763.26    6.77
  -1   5  -1  737.17    6.13
  -1  -5  -1  738.60    6.98
   1  -5  -1  699.85    7.14
  -1   5  -1  746.02    7.45
  -1   5  -1  738.10    6.14
   1  -5   1  756.42    6.10
   1   5  -1  730.91    6.07
   1   5   1  775.06    6.88
  -1  -5   1  742.72    6.29
  -1   5   1  745.99    7.02
  -1  -5   1  740.87    6.27
  -1   5   1  749.77    7.02
   1   5  -1  770.87    7.35
   1   5   1  761.03    6.77
   1  -5   1  713.69    7.77
  -1  -5   1  721.78    7.63
   1   5  -1  735.39    6.10
  -1  -5  -1  734.71    6.95
   1  -5   1  746.79    6.06
  -1  -5  -1  733.26    7.23
   1  -5  -1  755.41    7.12
   1  -5  -1  773.63    7.20
   1   5   1  758.94    4.34
  -1  -5   1  707.36    5.86
  -1  -5  -1  729.72    6.24
  -1  -5  -1  763.01    4.43
  -1   5   1  741.08    6.09
   1   5  -1  738.82    5.44
   1   5   1  747.61    6.34
  -1   5   1  755.48    6.23
   1  -5   1  779.90    5.54
   1  -5  -1  741.26    6.28
  -1  -5   1  744.66    5.45
  -1   5  -1  732.73    6.49
   1  -5   1  755.26    6.48
   1  -5  -1  749.50    5.90
  -1   5  -1  757.33    5.67
  -1   5   3  713.41    5.80
  -1   5   3  717.75    7.58
  -1   5  -3  732.73    4.96
   1   5   3  571.74    6.54
  -1  -5  -3  705.33    6.61
   1  -5   3  732.67    4.85
  -1  -5   3  699.69    5.61
  -1   5  -3  729.92    7.95
   1   5   3  737.51    6.51
   1   5  -3  722.69    7.61
  -1  -5   3  701.57    5.63
   1   5   3  579.40    6.57
  -1   5  -3  722.19    4.91
  -1   5   3  706.68    7.51
   1  -5   3  738.93    4.87
  -1   5  -3  716.38    5.78
   1  -5   3  705.80    5.47
  -1  -5  -3  699.00    6.69
   1   5  -3  710.35    6.77
   1  -5   3  715.58    6.98
   1  -5  -3  706.56    6.77
   1  -5  -3  696.50    6.99
  -1  -5   3  696.37    6.31
  -1  -5  -3  724.80    4.72
  -1   5   3  707.57    6.79
   1   5   3  709.23    4.88
  -1  -5  -5  610.09    5.75
   1   5   5  611.66    6.02
   1   5   5  616.71    7.32
  -1   5   5  592.58    7.40
   1   5   5  600.82    7.24
   1   5  -5  600.67    7.34
  -1   5   5  589.14    4.35
  -1   5   5  603.55    7.48
  -1   5  -5  613.11    7.74
   1  -5   5  612.83    7.25
   1   5   5  584.14    6.01
  -1  -5  -5  599.17    7.22
  -1  -5  -5  598.88    6.15
   1  -5  -5  590.54    7.41
  -1  -5   5  614.02    6.71
   1  -5   5  609.76    6.14
  -1  -5   7  444.40    3.71
  -1   5  -7  434.96    6.83
   1   5   7  441.07    6.71
   1   5   7  446.97    6.73
  -1   5   7  455.01    6.95
  -1  -5   7  451.84    3.73
  -1   5   7  450.18    6.91
   1   5  -7  432.23    6.61
  -1  -5  -7  456.72    4.61
   1  -5   7  442.91    6.25
  -1  -5   7  441.82    6.57
   1   5   7  413.65    6.53
  -1  -5  -7  412.65    6.61
   1  -5  -7  426.66    7.43
   1   5   7  447.67    5.41
  -1  -5   9  557.88    4.34
  -1  -5   9  552.51    4.32
  -1   5  -9  540.60    7.89
  -1   5   9  554.01    8.14
   1   5  -9  545.50    7.82
   1   5   9  524.79    7.85
  -1   5   9  530.89    7.95
  -1  -5  -9  559.30    4.60
   1   5   9  523.07    7.82
   1  -5  -9  535.00    9.56
  -1  -5   9  535.60    8.35
  -1  -5  -9  521.63    8.92
   1  -5   9  562.03    8.32
   1   5  11  409.99    7.36
  -1   5  11  418.66    7.41
   1   5  11  408.48    7.35
  -1   5  11  419.80    7.40
  -1  -5  11  419.48    4.03
   1   5 -11  398.68    7.00
  -1  -5 -11  438.25    3.39
  -1   5 -11  418.07    7.27
  -1  -5  11  422.02    4.03
   1  -5 -11  389.64    9.00
  -1  -5 -11  404.16    8.76
   1  -5  11  413.28    8.30
  -1  -5  11  427.19    8.48
   1   5 -13  261.24    4.03
   1   5  13  287.87    6.51
   1   5 -13  288.20    6.21
  -1  -5  13  295.17    3.76
   1   5 -13  268.47    4.06
  -1   5  13  293.35    6.49
   1   5  13  301.45    6.66
  -1   5 -13  296.67    6.41
  -1  -5  13  293.06    3.75
  -1   5  13  284.27    6.37
  -1  -5  13  280.22    7.75
   1  -5  13  296.81    8.00
  -1  -5 -13  286.63    8.05
   1  -5 -13  274.92    8.26
  -1   5  15  182.56    5.40
   1   5  15  185.86    5.47
   1   5  15  188.52    5.54
  -1   5 -15  190.35    5.32
   1   5 -15  161.21    3.62
   1   5 -15  192.93    5.32
  -1   5  15  191.68    5.51
  -1  -5  15  191.37    3.24
  -1  -5  15  191.97    3.27
   1   5 -15  166.74    3.69
  -1  -5 -15  177.05    6.81
   1  -5  15  184.10    7.00
   1  -5 -15  180.04    7.21
  -1  -5  15  184.30    7.07
  -1  -5  17  340.75    4.53
  -1   5 -17  328.81    7.15
   1   5  17  338.82    7.76
  -1   5  17  326.73    7.46
  -1  -5  17  339.38    4.54
   1   5 -17  321.49    7.10
   1   5  17  358.97    7.98
  -1   5  17  330.60    7.48
  -1  -5  17  317.36    9.85
   1  -5  17  294.68    9.56
  -1  -5 -17  299.04    9.28
   1  -5 -17  306.17    9.84
  -1   5  19  202.83    6.23
  -1   5  19  215.36    6.44
   1   5  19  214.60    6.49
  -1   5 -19  217.84    6.11
   1   5  19  215.29    6.48
   1   5 -19  200.90    5.85
   1  -5  19  193.07    8.14
  -1  -5  19  208.65    8.70
  -1  -5 -19  197.07    7.92
   1  -5 -19  196.87    8.32
   1   5 -19  205.94    8.37
   1   5  21  115.01    5.18
  -1   5  21  139.20    5.47
   1   5  21  123.29    5.26
  -1   5  21  128.16    5.29
   1   5 -21  100.69    4.44
  -1  -5  21  110.37    6.81
   1  -5  21  101.19    6.57
   1  -5 -21  100.94    6.48
  -1  -5 -21  107.86    6.45
   1   5 -21  115.01    6.85
   1   5  23   61.01    4.09
  -1   5  23   56.18    3.90
   1   5  23   59.86    4.01
  -1   5  23   55.35    3.87
   1   5 -23   49.21    4.91
  -1   5 -23   52.89    5.23
  -1  -5  23   56.61    5.64
  -1  -5 -23   48.42    4.87
   1  -5 -23   43.48    4.78
   1  -5  23   46.83    4.98
   1   5  25  152.78    6.43
  -1   5  25  149.45    6.29
   1   5  25  157.82    6.54
  -1   5  25  158.54    6.52
   1  -5 -25  136.05    7.84
  -1  -5  25  134.28    8.28
  -1  -5 -25  158.00    8.17
   1  -5  25  139.04    8.07
   1   5 -25  155.73    8.53
  -1   5 -25  152.65    8.54
  -1  -5 -27   93.30    6.94
  -1  -5  27   76.71    6.88
   1   5 -27   78.20    6.84
  -1   5 -27   96.65    7.41
   1  -5  27   86.09    7.09
   1  -5 -27   96.39    7.29
   1  -5 -29   44.22    5.77
  -1  -5  29   44.53    5.92
   1  -5  29   48.26    5.79
  -1  -5 -29   36.59    4.98
  -1   5 -29   35.48    5.17
   1   5 -29   41.72    5.77
  -1  -5 -31   13.01    4.51
   1   5 -31    7.03    4.34
  -1  -5  31    9.90    4.58
   1  -5 -31   11.31    4.38
  -1   5 -31   11.42    4.43
   1  -5  31   10.94    4.12
  -1   7  -1  368.43    5.02
   1  -7   1  365.50    5.25
  -1   7  -1  367.75    5.03
   1   7   1  380.14    5.53
   1   7   1  378.42    5.53
   1   7  -1  376.83    5.99
   1   7  -1  375.93    5.03
  -1   7   1  351.16    5.31
  -1   7  -1  361.30    5.90
  -1   7   1  376.35    5.67
   1   7   1  374.19    5.61
   1  -7   1  366.54    5.27
  -1   7   1  379.76    5.69
   1   7  -1  363.65    4.94
  -1  -7  -1  361.39    5.11
   1  -7  -1  372.62    5.06
   1  -7   1  380.16    5.24
   1  -7  -1  360.68    4.81
  -1  -7   1  364.59    4.46
   1  -7   1  369.05    4.62
  -1  -7  -1  370.33    3.94
  -1  -7   1  353.21    4.82
   1   7   1  370.79    3.90
   1   7  -1  358.39    4.46
  -1   7  -3  320.41    5.94
  -1   7   3  336.06    5.81
  -1  -7   3  334.74    4.61
  -1   7   3  334.73    4.72
   1   7   3  346.00    5.13
   1  -7   3  341.55    4.33
   1   7   3  346.18    5.79
  -1   7  -3  334.03    4.10
  -1  -7   3  331.57    4.57
   1  -7   3  344.30    4.34
   1   7   3  338.78    5.73
   1  -7  -3  327.01    5.32
  -1   7   3  329.50    5.77
  -1   7  -3  338.96    4.15
  -1  -7  -3  330.26    5.16
   1  -7   3  325.30    4.35
   1  -7  -3  336.01    5.23
  -1  -7   3  324.84    4.84
   1  -7   3  344.28    5.37
   1   7   3  339.55    3.93
   1  -7  -3  318.64    4.90
  -1  -7  -3  337.81    3.77
   1   7   5  385.16    6.58
  -1   7   5  354.02    6.39
  -1   7  -5  398.87    3.64
   1   7  -5  381.21    6.68
   1   7   5  397.33    5.32
   1   7   5  376.12    6.48
  -1  -7   5  392.93    4.63
   1  -7   5  402.62    3.72
  -1   7   5  383.36    4.49
  -1   7  -5  379.04    6.76
  -1  -7   5  391.45    4.61
  -1   7   5  364.66    6.48
   1  -7   5  399.31    3.71
  -1   7  -5  394.00    3.62
  -1  -7  -5  384.23    5.43
   1  -7  -5  373.94    5.09
  -1  -7   5  363.46    5.64
  -1  -7  -5  373.80    4.72
   1  -7  -5  377.37    6.46
   1  -7   5  377.35    5.13
   1  -7  -5  377.61    6.01
  -1  -7  -5  372.89    6.20
   1   7   5  378.82    4.86
   1  -7   5  356.96    6.12
   1   7   7  346.24    6.58
  -1   7   7  359.66    3.77
   1   7   7  357.67    5.10
  -1   7   7  356.29    6.75
   1   7   7  352.94    6.65
  -1  -7   7  352.72    3.61
  -1   7  -7  354.38    6.83
  -1  -7   7  349.08    3.62
  -1  -7  -7  366.31    4.84
  -1   7   7  354.18    6.72
  -1  -7   7  366.81    4.13
   1   7  -7  356.36    6.69
  -1  -7   7  374.18    4.16
  -1  -7  -7  353.10    6.88
  -1  -7   7  350.16    6.03
   1  -7   7  343.20    5.61
   1  -7  -7  326.68    6.52
  -1  -7  -7  366.62    6.00
  -1  -7   9  220.47    3.00
  -1  -7   9   71.48    1.57
  -1   7  -9  219.42    5.65
  -1   7   9  225.11    5.57
   1   7  -9  224.39    5.58
  -1  -7   9   66.35    1.52
  -1  -7   9  220.33    2.99
  -1   7   9  159.29    2.02
   1   7   9  222.19    5.63
   1   7   9  210.32    5.47
  -1  -7  -9  237.24    3.49
  -1   7   9  229.59    5.66
  -1  -7  -9  219.62    5.56
   1  -7  -9  209.46    6.07
   1   7   9  223.86    4.06
   1  -7   9  211.32    5.05
  -1  -7   9  222.29    5.36
  -1   7 -11  186.58    5.44
   1   7 -11  179.78    5.25
  -1   7  11  184.65    5.30
  -1   7  11  183.73    5.30
   1   7  11  188.93    5.47
   1   7  11  189.11    5.46
  -1  -7 -11  194.86    2.52
   1  -7 -11  180.78    6.32
  -1  -7  11  192.83    5.67
   1  -7  11  186.33    5.37
  -1  -7 -11  176.18    5.79
  -1   7 -13  251.87    6.44
   1   7 -13  258.40    6.45
  -1   7  13  243.87    6.41
  -1  -7  13  262.47    2.66
   1   7  13  257.11    6.55
  -1   7  13  255.32    6.50
   1   7  13  266.35    6.68
  -1  -7  13  264.87    2.68
  -1  -7 -13  250.36    7.46
  -1  -7  13  258.27    7.28
   1  -7 -13  257.99    8.15
   1  -7  13  257.55    7.14
  -1   7 -15  217.18    6.17
  -1  -7  15  213.40    2.20
  -1   7  15  213.45    6.30
   1   7  15  226.55    6.54
  -1   7  15  215.03    6.31
   1   7 -15  218.52    6.24
  -1  -7  15  214.86    2.20
   1   7  15  217.84    6.37
  -1  -7 -15  228.12    7.73
   1  -7 -15  202.43    7.86
   1  -7  15  229.05    7.51
  -1  -7  15  206.69    7.22
  -1   7  17   99.04    4.57
   1   7  17   99.35    4.60
   1   7  17   98.50    4.62
  -1   7  17   97.00    4.45
  -1  -7 -17   92.32    5.41
  -1  -7  17   99.05    5.77
   1  -7  17   99.25    5.58
   1  -7 -17   99.75    6.03
  -1   7  19   71.61    4.10
  -1   7 -19   70.04    3.95
   1   7 -19   70.33    3.94
   1   7  19   65.55    3.98
  -1   7  19   73.41    4.09
   1   7  19   66.83    4.00
  -1  -7  19   60.10    4.98
  -1  -7 -19   70.20    5.17
   1  -7 -19   65.55    5.33
   1  -7  19   62.32    5.01
  -1   7  21  138.45    5.77
  -1   7  21  138.07    5.77
  -1   7 -21  133.86    5.46
   1   7 -21  122.12    5.27
   1   7  21  125.40    5.65
   1   7  21  131.26    5.82
   1  -7  21  117.11    7.11
  -1  -7 -21  115.29    6.51
   1   7 -21  108.10    7.00
  -1  -7  21  104.22    6.74
   1  -7 -21  120.30    7.44
   1   7  23  100.75    5.28
  -1   7  23   99.09    5.25
   1   7  23   98.54    5.26
  -1   7  23  106.24    5.45
  -1   7 -23   94.84    4.86
   1   7 -23  110.65    7.21
  -1  -7 -23   87.78    6.14
   1  -7 -23   92.72    6.44
   1  -7  23   85.13    6.38
  -1  -7  23  100.37    7.03
  -1   7  25   30.40    3.59
  -1   7  25   33.30    3.80
   1   7  25   34.69    3.79
   1   7  25   35.70    3.65
   1  -7 -25   32.74    5.08
   1  -7  25   31.27    4.84
  -1  -7  25   29.26    4.98
   1   7 -25   29.31    4.59
  -1   7 -25   32.07    4.74
  -1  -7 -25   33.85    4.49
  -1  -7  27   20.05    4.67
  -1   7 -27   18.45    4.27
   1  -7 -27   22.88    4.50
   1  -7  27   20.19    4.47
   1   7 -27   13.17    4.11
  -1  -7 -27   23.49    4.42
   1  -7  29   51.05    6.06
   1  -7 -29   42.52    5.79
  -1  -7 -29   59.34    5.94
  -1   7 -29   67.72    6.94
  -1  -7  29   52.44    6.17
   1   7 -29   62.79    6.60
   1  -7 -31   42.88    6.07
   1  -7  31   46.03    6.16
  -1  -7  31   47.06    6.38
  -1   7 -31   39.23    5.71
   1   7 -31   27.84    5.39
  -1  -7 -31   29.89    5.31
  -1   9  -1  317.19    6.09
   1   9   1  325.56    5.74
  -1   9   1  304.33    5.71
  -1   9  -1  324.21    5.33
  -1   9   1  299.02    5.68
   1   9   1  314.28    5.80
  -1   9  -1  322.93    5.31
  -1   9   1  318.87    5.77
   1   9  -1  315.80    5.25
   1   9  -1  314.46    5.23
   1   9  -1  331.89    6.22
   1   9   1  327.20    5.76
   1  -9   1  332.10    5.11
  -1  -9  -1  316.69    5.34
   1  -9  -1  313.59    5.25
  -1  -9   1  319.34    5.18
   1  -9   1  313.49    5.32
  -1  -9  -1  326.21    4.42
  -1  -9   1  314.21    4.73
   1  -9  -1  304.69    5.07
   1   9   1  299.46    4.18
  -1   9   3  308.99    6.06
   1   9   3  301.05    5.39
   1   9  -3  297.34    6.21
  -1   9  -3  293.98    6.21
  -1   9  -3  304.60    4.58
   1   9  -3  299.41    4.77
   1   9   3  315.37    6.09
   1   9  -3  291.79    4.72
  -1   9   3  302.62    6.02
   1   9   3  302.85    5.97
  -1   9  -3  297.87    4.53
  -1   9   3  289.25    5.06
  -1  -9   3  303.75    5.16
  -1  -9  -3  300.35    5.45
   1   9   3  290.48    4.07
  -1  -9   3  280.37    5.02
  -1  -9  -3  297.24    4.12
   1  -9  -3  293.01    5.31
   1  -9   3  297.68    5.52
   1  -9   3  298.32    4.84
   1  -9  -3  297.69    5.16
  -1   9   5  317.88    6.59
  -1   9  -5  329.48    4.16
  -1   9  -5  329.14    4.16
  -1   9  -5  325.35    6.83
   1   9   5  327.75    6.60
   1   9   5  320.62    5.43
   1  -9   5  324.12    4.37
   1   9   5  330.60    6.61
  -1   9   5  319.55    4.87
   1  -9   5  332.89    4.42
  -1   9   5  312.51    6.57
   1   9  -5  335.01    6.87
   1  -9  -5  312.78    5.69
  -1  -9  -5  329.08    4.64
  -1  -9   5  329.66    5.67
   1  -9   5  327.36    5.29
   1  -9   5  327.09    6.25
   1   9   5  317.62    4.81
   1  -9  -5  331.14    6.35
  -1  -9  -5  306.62    6.04
   1   9   7  283.88    6.53
  -1  -9   7  314.60    4.45
   1   9   7  285.90    6.56
  -1   9   7  301.40    6.76
   1  -9   7  312.68    3.31
   1   9   7  311.91    5.17
  -1   9   7  305.98    6.76
  -1   9   7  318.05    4.45
  -1   9  -7  301.49    3.22
   1  -9   7  317.99    3.34
  -1  -9   7  313.33    4.45
  -1   9  -7  302.24    6.90
  -1   9  -7  304.86    3.23
   1   9  -7  301.10    6.87
   1  -9  -7  293.12    6.20
  -1  -9  -7  297.25    5.21
  -1  -9   7  299.07    5.79
   1  -9   7  283.10    5.36
  -1  -9  -7  296.98    6.59
   1  -9  -7  317.48    7.04
  -1   9   9  189.98    3.09
   1   9   9  195.37    5.70
  -1  -9   9  184.38    2.69
  -1  -9  -9  182.52    3.73
   1   9  -9  187.11    5.64
  -1  -9   9  184.67    3.06
  -1   9  -9  199.15    5.84
  -1  -9   9  185.60    2.70
  -1   9   9  194.67    5.65
  -1  -9   9  184.53    3.06
   1   9   9  174.47    5.42
  -1   9   9  191.42    5.58
   1  -9   9  186.35    4.85
  -1  -9   9  187.35    5.08
   1  -9  -9  183.93    6.10
  -1  -9  -9  188.11    5.03
   1   9   9  192.89    4.18
  -1  -9  -9  183.53    5.87
   1  -9  -9  180.27    5.57
  -1  -9 -11  152.16    2.94
   1   9  11  157.25    5.35
  -1   9  11  145.13    2.18
  -1   9  11  157.84    5.32
  -1  -9  11  152.22    2.26
  -1  -9  11   67.59    1.41
   1   9  11  146.00    5.14
  -1   9  11  144.66    5.13
  -1   9 -11  161.81    5.46
  -1  -9  11  156.23    2.28
  -1  -9  11   68.68    1.43
   1   9 -11  158.99    5.42
  -1  -9 -11  150.08    5.86
  -1  -9  11  152.27    5.05
   1  -9  11  159.36    4.99
   1   9  11  152.29    3.47
   1  -9 -11  156.36    5.90
  -1  -9 -11  162.17    5.53
   1   9  13  218.46    6.65
  -1   9  13  202.61    6.27
  -1   9  13  213.40    6.46
   1   9  13  215.98    6.56
  -1  -9  13  205.06    6.48
   1  -9 -13  198.39    7.37
  -1  -9 -13  208.41    6.90
   1  -9  13  208.55    6.36
  -1  -9 -13  207.41    7.50
  -1   9 -15  195.35    6.36
   1   9 -15  191.75    6.41
   1   9  15  204.10    6.55
  -1   9  15  188.36    6.31
   1   9  15  196.88    6.44
  -1   9  15  189.62    6.29
  -1  -9 -15  187.93    7.16
   1  -9 -15  172.28    7.46
   1  -9  15  191.72    6.81
  -1  -9  15  184.65    6.80
   1   9  17   91.63    4.75
   1   9  17   88.05    4.57
  -1   9  17   77.14    4.26
  -1   9 -17   76.73    4.29
  -1   9  17   81.20    4.37
   1   9 -17   78.63    4.40
  -1  -9  17   66.04    4.67
   1  -9  17   71.19    4.71
  -1  -9 -17   78.89    5.20
   1  -9 -17   80.83    5.53
  -1   9 -19   54.75    3.84
  -1   9  19   60.13    4.04
   1   9 -19   54.67    3.90
   1   9  19   64.01    4.20
   1   9  19   62.15    4.16
  -1   9  19   57.08    3.91
  -1  -9 -19   64.81    4.96
  -1  -9  19   60.22    4.80
   1  -9  19   51.24    4.38
   1  -9 -19   49.79    4.72
   1   9  21  114.88    5.71
  -1   9  21  107.53    5.48
   1   9 -21  100.78    5.17
  -1   9  21   97.79    5.29
   1   9  21  115.86    5.74
  -1   9 -21  106.86    5.28
  -1  -9 -21   97.41    6.17
   1  -9  21   94.89    6.39
   1  -9 -21   89.26    6.41
  -1  -9  21   98.47    6.61
  -1   9  23   89.69    5.28
   1   9  23   99.64    5.64
   1   9 -23   88.49    5.19
   1   9  23   88.97    5.34
  -1   9  23   93.59    5.39
  -1   9 -23   83.28    4.96
  -1  -9  23   88.71    6.67
   1  -9  23   80.42    6.46
  -1  -9 -23   84.65    6.22
   1  -9 -23   90.85    6.71
  -1   9  25   26.26    3.61
   1   9  25   22.80    3.54
  -1   9  25   21.64    3.29
   1   9  25   21.01    3.49
   1  -9  25   30.43    4.82
  -1  -9 -25   15.26    3.80
  -1  -9  25   20.04    4.48
  -1   9 -25   25.13    4.40
   1  -9 -25   20.05    4.43
   1   9 -25   26.00    4.57
  -1   9  27   15.04    3.32
   1   9  27   20.05    3.61
  -1   9  27   21.93    3.55
   1   9  27   15.65    3.49
   1  -9 -27   22.21    4.65
   1   9 -27   20.85    4.76
  -1   9 -27   20.52    4.69
  -1  -9  27   23.45    5.20
   1  -9  27   10.59    3.92
  -1  -9 -27   17.27    4.23
  -1  -9  29   45.62    6.25
   1  -9 -29   43.99    5.95
   1  -9  29   43.58    6.18
   1   9 -29   45.80    6.29
  -1   9 -29   45.85    6.28
   1  -9  31   31.40    5.87
   1  -9 -31   26.46    5.57
  -1  11   1 1887.74   15.30
  -1  11  -1 1905.38   14.29
  -1  11  -1 1876.29   14.18
   1  11  -1 1905.67   14.32
   1  11  -1 1908.48   14.31
   1  11   1 1950.19   15.53
   1  11  -1 1916.84   16.37
  -1  11  -1 1875.98   16.17
  -1  11   1 1902.78   15.39
   1  11   1 1869.85   15.51
  -1  11   1 1887.33   15.31
   1  11   1 1942.12   15.52
   1 -11  -1 1943.98   14.28
  -1 -11  -1 1963.33   12.19
  -1 -11  -1 2007.52   14.67
   1 -11   1 2045.05   14.24
   1 -11   1 1949.81   14.58
   1 -11  -1 1949.63   14.11
  -1 -11   1 1926.91   13.05
  -1 -11   1 1901.44   14.00
  -1  11  -3 1894.01   17.07
   1  11   3 1898.69   14.93
  -1  11  -3 1870.01   13.02
  -1  11   3 1903.28   14.44
   1  11  -3 1903.34   13.54
   1  11   3 1929.06   16.19
  -1  11  -3 1903.51   13.09
  -1  11   3 1861.42   16.19
   1  11  -3 1890.38   13.45
   1  11   3 1952.33   16.27
  -1  11   3 1865.87   16.18
   1  11  -3 1905.62   17.06
   1 -11  -3 1910.68   14.86
   1 -11   3 1923.46   15.12
   1 -11   3 2040.75   14.26
   1 -11  -3 1911.71   14.22
  -1 -11   3 1948.78   14.54
  -1 -11  -3 1938.41   11.82
  -1 -11   3 1879.79   13.92
  -1 -11  -3 1955.92   15.24
   1  11   5 1670.80   15.97
   1  11   5 1661.11   13.45
  -1  11  -5 1631.01   16.55
  -1  11   5 1641.03   16.02
  -1  11   5 1627.59   12.60
   1  11  -5 1672.90   16.71
  -1  11  -5 1661.48   10.87
  -1  11  -5 1666.24   10.87
  -1  11   5 1620.36   15.96
   1  11   5 1659.47   15.89
   1 -11  -5 1614.87   14.80
   1 -11   5 1629.76   12.64
  -1 -11  -5 1664.04   15.01
   1 -11   5 1664.16   14.96
  -1 -11   5 1627.10   13.48
  -1 -11  -5 1677.81   11.38
   1 -11  -5 1629.01   13.72
   1  11  -7 1588.63   16.82
   1 -11   7 1570.00    9.65
   1  11   7 1611.20   12.88
   1  11   7 1583.21   16.32
   1  11   7 1577.25   16.19
  -1  11   7 1580.08   16.28
  -1  11  -7 1551.00    9.25
  -1  11  -7 1562.35    9.23
  -1  11   7 1576.38   11.52
  -1  11  -7 1548.58   16.80
  -1  11   7 1555.01   16.21
   1 -11   7 1559.42    9.64
   1 -11   7 1559.48   13.20
   1 -11  -7 1593.96   16.34
   1 -11  -7 1574.07   14.56
  -1 -11   7 1550.04   14.08
   1 -11   7 1578.89   15.47
  -1 -11  -7 1580.23   12.12
  -1 -11   9 1371.67    9.69
   1  11   9 1452.36   12.09
   1 -11   9 1447.10    6.60
  -1 -11   9 1372.21    9.67
  -1  11   9 1408.83   10.04
   1 -11   9 1443.77    6.60
   1  11   9 1387.17   15.99
  -1  11   9 1447.34   16.32
  -1  11   9 1418.65   16.14
   1  11   9 1378.77   16.01
  -1 -11  -9 1449.78   16.76
   1 -11  -9 1425.62   15.36
  -1 -11  -9 1418.03   13.24
   1 -11   9 1364.37   13.52
   1 -11  -9 1432.66   16.99
  -1 -11   9 1417.06   14.36
  -1  11  11 1436.97    9.16
   1  11  11 1412.70   16.89
  -1  11  11 1432.32   16.72
   1  11 -11 1410.90   16.98
   1  11  11 1405.49   16.79
  -1  11  11 1459.11   16.89
  -1 -11  11 1442.68    8.09
  -1 -11  11 1439.31    8.05
   1 -11  11 1408.50   14.91
  -1 -11  11 1376.41   15.36
  -1 -11 -11 1447.09   15.29
   1  11  11 1436.20   12.24
  -1 -11 -11 1447.91   18.33
   1 -11 -11 1448.28   18.99
   1 -11 -11 1421.41   17.00
  -1  11  13  918.92   13.83
   1  11  13  910.46   14.01
  -1  11  13  905.02   13.77
   1  11 -13  899.84   14.01
  -1  11 -13  899.23   13.96
   1  11  13  890.44   13.89
   1  11  13  842.74    7.74
  -1 -11 -13  920.56   15.99
  -1 -11  13  881.83   13.36
   1 -11  13  900.02   13.08
  -1 -11 -13  895.93   13.73
   1 -11 -13  873.70   15.93
   1  11  15  899.06   14.46
  -1  11 -15  874.67   14.16
   1  11  15  932.57   14.77
  -1  11  15  885.37   14.08
   1  11 -15  883.72   14.19
  -1  11  15  857.15   13.87
   1 -11 -15  860.32   16.00
  -1 -11  15  857.87   14.29
  -1 -11 -15  866.05   16.84
   1 -11  15  861.93   14.07
   1 -11 -15  881.67   17.21
  -1 -11 -15  865.49   14.78
   1  11  17  809.87   14.20
  -1  11 -17  801.06   13.94
   1  11  17  785.62   14.02
  -1  11  17  782.47   13.76
  -1  11  17  760.73   13.56
   1  11 -17  801.23   14.01
  -1 -11 -17  742.40   16.45
   1 -11  17  767.87   14.45
   1 -11 -17  727.34   15.64
  -1 -11  17  760.85   14.61
  -1 -11 -17  775.19   15.23
  -1  11 -19  765.49   14.09
  -1  11  19  832.81   14.70
   1  11  19  852.03   15.05
   1  11  19  853.68   15.02
   1  11 -19  784.96   14.24
  -1  11  19  773.68   14.18
   1 -11 -19  774.55   17.21
   1 -11  19  777.41   15.88
  -1 -11  19  770.96   15.99
  -1 -11 -19  767.25   17.56
  -1 -11 -19  813.45   16.50
   1  11  21  373.89   10.54
  -1  11 -21  371.31   10.20
   1  11 -21  340.67    9.80
  -1  11  21  360.73   10.22
  -1  11  21  367.87   10.31
   1  11  21  365.10   10.33
  -1 -11 -21  357.05   11.60
   1 -11  21  333.20   11.36
   1 -11 -21  349.44   12.16
  -1 -11  21  342.60   11.64
  -1 -11 -21  362.03   12.75
   1  11 -23  357.81   10.33
   1  11  23  411.45   11.28
  -1  11  23  388.57   10.91
  -1  11  23  394.14   11.10
  -1  11 -23  370.35   10.41
   1  11  23  406.34   11.27
   1 -11 -23  382.34   13.34
  -1 -11  23  371.39   12.80
  -1 -11 -23  363.19   13.36
   1  11 -23  376.19   13.22
   1 -11  23  360.57   12.60
  -1 -11 -23  360.94   12.12
  -1  11  25  339.20   10.79
  -1  11  25  344.07   10.81
   1  11  25  366.54   11.25
   1  11  25  346.72   10.90
   1  11 -25  369.45   13.84
   1 -11 -25  319.86   12.60
   1 -11  25  300.01   12.15
  -1 -11 -25  327.82   12.96
  -1 -11  25  323.65   12.86
  -1 -11 -25  309.59   11.60
  -1  11  27  361.87   11.46
  -1  11  27  360.12   11.44
   1  11  27  367.29   11.61
   1  11  27  369.72   11.70
  -1 -11  27  321.44   13.29
   1 -11  27  316.95   13.20
   1 -11 -27  350.44   13.40
  -1 -11 -27  352.03   13.78
  -1  11 -27  350.83   13.95
   1 -11 -29  127.55    8.83
   1  11 -29  130.62    9.33
   1 -11 -29  116.93    8.56
  -1 -11 -29  126.34    9.15
  -1 -11  29  116.13    8.92
   1 -11  29  118.70    8.67
  -1  11 -29  128.41    9.22
  -1  13  -1  165.68    5.34
  -1  13  -1  161.05    4.68
   1  13   1  168.84    5.15
   1  13   1  173.04    5.07
   1  13   1  167.67    4.98
   1  13  -1  173.66    4.83
  -1  13   1  166.82    5.03
   1  13  -1  162.09    4.64
  -1  13   1  171.92    5.09
  -1  13  -1  166.01    4.78
  -1  13   1  165.50    5.06
   1  13  -1  165.60    5.35
   1 -13   1  165.53    4.68
  -1 -13  -1  169.41    4.09
   1 -13  -1  164.45    4.58
   1 -13   1  163.10    4.45
  -1 -13   1  162.01    4.63
  -1 -13   1  163.31    4.23
   1 -13  -1  159.98    4.55
  -1 -13  -1  164.30    4.72
   1  13   3  140.42    4.83
  -1  13   3  138.64    4.87
   1  13   3  137.28    4.48
   1  13  -3  134.41    4.01
   1  13  -3  138.21    5.13
  -1  13   3  125.26    4.64
  -1  13   3  142.98    4.49
  -1  13  -3  133.77    5.01
  -1  13  -3  134.17    4.00
   1  13  -3  141.97    4.15
  -1  13  -3  139.13    4.07
   1  13   3  136.60    4.77
  -1 -13   3  141.10    4.24
  -1 -13  -3  136.48    3.59
  -1 -13  -3  132.21    4.41
  -1 -13   3  147.40    4.47
   1 -13   3  139.54    4.58
   1 -13   3  145.76    4.20
   1 -13  -3  144.68    4.55
   1 -13  -3  148.90    4.43
  -1  13  -5  164.28    5.82
  -1  13   5  168.13    4.60
  -1  13  -5  161.32    3.94
   1  13   5  171.16    4.86
  -1  13  -5  168.56    4.02
   1  13  -5  162.28    5.75
  -1 -13   5  173.29    4.84
  -1 -13  -5  173.54    5.27
   1 -13   5  172.73    5.34
   1 -13  -5  165.04    5.17
  -1 -13  -5  162.77    4.00
   1 -13  -5  175.46    4.91
   1 -13   5  167.90    4.54
  -1  13   7  152.94    4.19
   1  13   7  153.92    5.62
  -1  13   7  160.86    5.78
   1  13  -7  153.32    5.82
  -1  13  -7  151.70    3.46
   1  13   7  152.91    5.60
  -1  13  -7  155.00    3.48
  -1  13   7  142.76    5.48
   1  13   7  161.05    4.56
  -1  13  -7  147.54    5.79
   1 -13  -7  154.55    5.58
  -1 -13  -7  155.18    5.36
  -1 -13   7  142.67    4.69
   1 -13   7  155.20    4.58
  -1 -13  -7  154.64    4.14
   1 -13  -7  162.23    5.02
   1  13   9  102.75    4.89
  -1  13   9  112.46    3.38
  -1  13  -9  107.66    5.11
   1  13   9  108.60    3.72
   1  13   9  109.36    5.04
   1  13  -9  108.65    5.07
   1 -13   9  110.48    2.56
   1 -13   9  104.56    2.48
   1 -13  -9  107.91    4.48
   1 -13   9  114.99    4.25
   1 -13  -9  122.18    5.48
  -1 -13  -9  107.71    3.79
  -1 -13   9  110.63    4.38
  -1  13  11   81.94    2.79
  -1 -13  11   80.88    2.05
   1  13  11   72.62    3.32
  -1 -13  11   77.61    2.01
  -1  13 -11   79.91    4.60
   1  13  11   84.89    4.68
  -1  13  11   74.07    4.27
  -1  13  11   82.36    4.53
   1  13 -11   83.36    4.76
   1  13  11   78.42    4.44
   1 -13 -11   77.01    4.29
   1 -13 -11   77.40    4.83
  -1 -13 -11   75.33    4.73
   1 -13  11   78.10    3.79
  -1 -13 -11   76.40    3.80
  -1 -13  11   78.38    4.01
  -1  13 -13  131.46    5.96
  -1  13  13  116.99    2.81
  -1  13  13  133.78    5.75
   1  13 -13  127.09    5.77
   1  13  13  140.40    6.18
  -1  13  13  147.61    6.09
   1  13  13  138.18    6.08
   1 -13 -13  143.06    6.14
  -1 -13  13  137.61    5.54
  -1 -13 -13  134.80    5.42
   1 -13  13  127.90    5.28
   1 -13 -13  138.42    6.82
   1  13  13  126.85    3.78
  -1 -13 -13  133.36    6.63
  -1  13 -15  105.11    5.64
   1  13  15   98.58    5.29
   1  13  15   96.76    5.19
  -1  13  15  115.87    5.60
  -1  13  15  101.44    5.22
   1  13 -15  100.23    5.38
   1 -13  15   88.81    4.81
   1 -13 -15   98.28    6.18
   1 -13 -15   96.69    5.60
  -1 -13  15   95.74    5.22
  -1 -13 -15   93.26    6.10
   1  13 -17   53.68    4.27
  -1  13  17   45.43    3.88
   1  13  17   47.00    4.03
   1  13  17   48.73    4.03
  -1  13  17   61.98    4.48
  -1  13 -17   54.66    4.33
  -1 -13 -17   54.25    5.12
   1 -13 -17   40.88    4.45
  -1 -13  17   45.94    4.03
   1 -13 -17   55.38    5.39
  -1 -13 -17   52.68    4.38
   1 -13  17   47.85    4.02
   1  13 -19   29.85    3.58
  -1  13  19   24.84    3.35
  -1  13  19   26.01    3.34
  -1  13 -19   21.92    3.15
   1  13  19   27.62    3.43
   1  13  19   32.46    3.67
  -1 -13  19   26.70    3.58
   1 -13 -19   26.98    4.38
  -1 -13 -19   31.30    4.45
   1 -13  19   29.11    3.84
   1 -13 -19   30.04    4.12
  -1 -13 -19   21.16    3.54
  -1  13 -21   72.80    5.26
  -1  13  21   89.35    5.65
   1  13  21   87.01    5.71
  -1  13  21   87.96    5.66
   1  13  21   86.42    5.52
   1  13 -21   83.72    5.43
  -1 -13 -21   84.66    6.78
  -1 -13  21   85.39    6.31
   1 -13 -21   72.70    6.19
   1 -13 -21   81.53    6.79
   1 -13  21   79.60    6.02
  -1 -13 -21   82.95    6.04
   1  13 -23   53.30    4.81
   1  13  23   55.99    5.09
   1  13  23   60.19    5.06
  -1  13 -23   61.02    5.03
  -1  13  23   53.11    4.97
  -1  13  23   48.82    4.59
  -1 -13 -23   59.98    5.69
  -1 -13  23   56.26    5.88
   1 -13  23   57.76    5.86
   1 -13 -23   65.08    6.26
  -1 -13 -23   56.85    6.28
  -1  13  25   21.00    3.72
  -1  13 -25   11.76    3.10
   1  13  25   16.59    3.59
  -1  13  25   16.33    3.56
   1  13  25   24.70    3.99
  -1 -13  25   20.88    4.87
  -1 -13 -25   25.19    4.90
   1 -13 -25   23.59    4.59
   1 -13  25   14.48    4.22
   1 -13 -25   22.17    4.72
   1  13 -25   13.61    4.33
  -1  13  27    8.38    3.36
  -1  13  27    4.65    3.21
   1  13  27   13.40    3.74
   1  13  27    6.68    3.46
   1 -13 -27    2.84    3.89
  -1 -13 -27    5.40    3.87
   1  13 -27    3.78    4.40
   1 -13 -27    4.74    3.81
  -1 -13  27    5.51    4.24
  -1  13 -27    1.10    3.92
   1 -13  27   14.54    4.77
  -1  13  29   30.02    4.83
  -1  13  29   24.70    4.59
  -1 -13  29   33.40    5.91
  -1 -13 -29   29.08    5.61
   1 -13  29   25.52    5.72
   1  15  -1  197.21    6.30
  -1  15   1  193.90    5.97
  -1  15   1  209.44    6.08
  -1  15  -1  194.74    5.56
  -1  15   1  199.61    5.92
   1  15  -1  195.32    5.55
  -1  15  -1  192.06    5.52
  -1  15  -1  185.80    6.14
   1  15  -1  190.50    5.48
   1  15   1  190.37    5.92
   1 -15  -1  194.40    5.41
  -1 -15  -1  199.79    4.89
  -1 -15  -1  209.13    5.80
   1 -15  -1  188.84    5.37
   1 -15   1  187.65    5.16
   1 -15   1  193.43    5.54
  -1 -15   1  188.78    5.38
  -1 -15   1  183.70    4.90
  -1  15   3  172.84    5.38
   1  15  -3  175.57    4.98
  -1  15   3  169.60    5.88
  -1  15  -3  175.52    4.96
   1  15   3  184.47    6.07
  -1  15  -3  175.46    4.98
   1  15   3  174.08    5.44
   1  15  -3  172.61    4.97
  -1  15   3  184.38    6.07
   1  15   3  183.92    6.00
   1  15  -3  170.72    6.09
  -1  15  -3  178.44    6.37
  -1 -15  -3  171.31    4.45
   1 -15  -3  181.81    5.46
  -1 -15   3  177.28    5.10
   1 -15  -3  173.74    5.11
  -1 -15   3  173.72    5.35
  -1 -15  -3  190.41    5.66
   1 -15   3  187.64    5.37
  -1  15   5  193.31    6.49
  -1  15  -5  202.57    4.91
   1  15   5  208.10    6.61
   1  15   5  202.49    5.71
   1  15  -5  212.96    7.01
  -1  15   5  191.45    6.42
  -1  15  -5  205.21    4.91
  -1  15   5  196.51    5.46
  -1  15  -5  215.62    7.13
   1  15   5  207.40    6.59
   1 -15   5  220.91    6.31
  -1 -15   5  199.13    5.69
   1 -15   5  197.81    5.43
  -1 -15  -5  199.77    6.15
  -1 -15  -5  200.05    4.83
   1 -15  -5  188.69    5.96
   1 -15  -5  201.39    5.60
  -1  15   7  196.31    5.20
  -1  15   7  193.00    6.67
  -1  15  -7  201.37    4.51
  -1  15   7  191.22    6.67
   1  15   7  191.90    6.66
   1  15  -7  173.25    6.64
  -1  15  -7  194.85    4.41
   1  15   7  208.25    5.64
   1  15   7  201.56    6.82
   1 -15  -7  190.65    5.71
  -1 -15  -7  191.10    6.29
  -1 -15  -7  190.72    4.91
  -1 -15   7  182.68    5.69
   1 -15  -7  195.81    6.49
   1 -15   7  199.77    6.35
   1 -15   7  204.46    5.64
   1  15  -9  107.06    5.54
   1  15   9  102.81    5.15
  -1  15  -9  115.88    5.77
   1  15   9  118.27    5.54
  -1  15   9  118.95    5.44
   1  15   9  109.79    4.11
  -1  15   9  113.79    3.81
  -1  15   9  112.34    5.38
  -1 -15   9  116.48    4.76
   1 -15   9  113.53    4.58
  -1 -15  -9  110.77    4.04
  -1 -15  -9  113.15    5.30
   1 -15  -9  110.40    4.73
   1 -15  -9  119.28    5.52
  -1  15  11   98.70    3.45
   1  15  11  104.13    5.44
   1  15 -11  107.96    5.61
  -1 -15  11   98.77    2.60
  -1  15  11   99.51    5.27
  -1  15  11  106.80    5.47
   1  15  11  106.13    4.05
  -1 -15  11  104.32    2.64
   1  15  11  107.18    5.55
  -1  15 -11  107.03    5.68
   1 -15 -11  104.54    5.64
  -1 -15 -11  105.90    4.33
  -1 -15 -11   98.84    5.44
   1 -15 -11  100.69    4.92
   1 -15  11   93.77    4.42
  -1 -15  11  110.11    4.98
   1  15  13  142.56    6.45
  -1  15  13  152.65    6.58
  -1  15 -13  137.12    6.67
   1  15  13  133.22    6.29
  -1  15  13  145.83    6.45
   1  15 -13  137.09    6.42
  -1 -15  13  123.07    5.48
   1 -15 -13  136.73    6.05
   1 -15  13  138.37    5.57
   1 -15 -13  138.62    7.07
  -1 -15 -13  139.76    5.44
   1  15  13  135.21    4.48
  -1  15  15  137.73    6.54
  -1  15 -15  136.05    6.67
   1  15 -15  121.54    6.36
   1  15  15  138.23    6.52
   1  15  15  136.25    6.42
  -1  15  15  136.32    6.52
   1 -15  15  124.83    5.81
  -1 -15 -15  132.95    7.28
  -1 -15 -15  126.50    5.74
  -1 -15  15  128.33    5.98
   1 -15 -15  123.36    7.14
   1 -15 -15  132.25    6.59
  -1  15 -17   52.37    4.55
  -1  15  17   57.93    4.76
   1  15 -17   59.42    4.83
  -1  15  17   56.07    4.61
   1  15  17   59.43    4.69
   1  15  17   56.23    4.56
  -1 -15  17   60.52    4.52
   1 -15 -17   53.07    4.85
  -1 -15 -17   51.93    5.10
   1 -15  17   51.08    4.13
   1 -15 -17   56.17    5.59
  -1 -15 -17   58.22    4.61
   1  15  19   43.74    4.45
  -1  15  19   57.63    4.79
  -1  15  19   55.42    4.63
  -1  15 -19   44.48    4.59
   1  15  19   47.78    4.29
   1  15 -19   36.42    4.11
  -1 -15 -19   42.65    4.38
   1 -15 -19   40.69    4.66
  -1 -15 -19   41.42    5.15
   1 -15 -19   39.60    4.96
   1 -15  19   36.68    4.13
  -1 -15  19   37.42    4.13
   1  15 -21   62.67    5.21
  -1  15 -21   70.21    5.46
  -1  15  21   67.51    5.26
   1  15  21   72.37    5.44
   1  15  21   69.67    5.37
  -1  15  21   69.09    5.39
   1 -15 -21   60.16    6.28
  -1 -15  21   67.02    5.78
   1 -15 -21   64.70    5.98
  -1 -15 -21   79.96    7.13
   1 -15  21   62.38    5.44
  -1  15  23   68.54    5.53
   1  15  23   61.99    5.52
  -1  15 -23   61.45    5.36
   1  15  23   60.16    5.41
   1  15 -23   63.27    5.37
  -1  15  23   77.69    5.99
   1 -15 -23   74.02    7.06
  -1 -15 -23   61.52    6.58
   1 -15 -23   67.09    6.49
   1 -15  23   53.72    5.61
  -1 -15  23   63.83    6.15
   1  15 -25   15.08    3.84
  -1  15  25   16.60    3.50
   1  15  25   19.78    4.00
  -1  15 -25   20.68    3.99
  -1  15  25   13.27    3.11
   1  15  25   16.20    4.27
   1  15 -25   17.96    5.01
  -1 -15 -25   18.09    4.51
   1 -15  25   14.00    4.09
  -1 -15  25   19.62    4.57
   1  15  27   13.29    4.09
   1  15  27   14.36    4.19
  -1  15  27    9.70    3.81
  -1  15  27   13.48    4.00
   1 -15  27   18.08    4.62
  -1 -15  27   14.09    4.29
  -1 -15 -27    8.45    4.57
   1 -15 -27   19.41    5.09
   1  15 -27   26.35    5.54
  -1  15  29   36.17    5.28
  -1  15  29   35.44    5.12
   1 -15  29   27.12    5.64
   1  17  -1  141.66    5.14
  -1  17   1  161.15    5.82
   1  17   1  144.88    5.67
   1  17   1  151.36    5.58
  -1  17  -1  145.81    5.88
  -1  17   1  148.79    5.57
   1  17   1  144.03    5.52
   1  17  -1  151.60    5.31
   1  17  -1  142.34    5.83
  -1  17   1  147.94    5.72
  -1 -17  -1  153.15    5.61
   1 -17   1  147.82    5.05
  -1 -17  -1  142.89    4.60
   1 -17  -1  135.40    5.09
  -1 -17   1  155.56    4.98
   1 -17   1  156.83    5.46
  -1 -17   1  142.74    5.14
   1  17  -3  143.24    6.08
  -1  17   3  147.33    5.84
  -1  17   3  155.10    5.58
  -1  17   3  153.43    6.03
   1  17   3  147.83    5.48
  -1  17  -3  140.99    6.10
  -1  17  -3  151.59    5.00
   1  17   3  141.67    5.66
  -1  17  -3  143.94    4.87
   1  17   3  148.17    5.76
  -1 -17   3  152.56    5.18
   1 -17   3  150.21    5.49
  -1 -17  -3  153.17    4.63
  -1 -17   3  143.42    5.25
  -1 -17  -3  144.16    5.34
   1 -17  -3  138.43    5.30
   1 -17   3  158.27    5.38
  -1  17   5  102.58    5.17
  -1  17   5  112.78    5.42
   1  17  -5  101.24    5.33
   1  17   5  114.47    4.73
   1  17   5  118.56    5.47
  -1  17  -5  114.77    4.11
  -1  17   5  112.08    4.54
   1  17   5  111.73    5.37
  -1  17  -5  110.66    5.63
  -1  17  -5  111.28    4.05
  -1 -17   5  105.29    4.53
  -1 -17  -5  108.82    3.92
   1 -17  -5  115.72    5.09
   1 -17   5  115.08    4.59
   1 -17   5  117.42    5.09
  -1 -17  -5  110.89    5.00
  -1  17   7  105.86    4.26
  -1  17   7  105.18    5.36
  -1  17   7  104.47    5.34
   1  17   7  111.64    4.53
  -1  17  -7  107.65    3.69
   1  17   7  108.05    5.54
   1  17   7  108.11    5.46
   1  17  -7  101.38    5.53
  -1  17  -7  107.94    5.75
  -1  17  -7  102.25    3.61
  -1 -17  -7  106.74    5.07
  -1 -17  -7  108.18    4.02
  -1 -17   7  107.78    4.72
   1 -17   7  101.67    4.53
   1 -17   7  104.76    5.00
   1 -17  -7  104.43    5.01
  -1  17   9  115.95    4.22
  -1  17  -9  115.27    6.08
   1  17   9  119.30    4.59
  -1  17   9  131.14    6.20
  -1  17   9  122.60    5.99
   1  17  -9  109.05    5.80
   1  17   9  118.76    5.93
   1  17   9  100.67    5.47
   1 -17  -9  110.71    5.62
  -1 -17  -9  113.79    4.34
  -1 -17   9  113.33    5.07
  -1 -17  -9  118.29    5.66
   1 -17  -9  113.04    5.01
   1 -17   9  110.18    4.85
  -1  17  11  141.12    6.63
   1  17 -11  141.48    6.75
  -1  17  11  134.68    4.35
  -1  17 -11  127.96    6.75
   1  17  11  142.22    4.96
  -1  17  11  141.33    6.67
  -1 -17  11  138.19    5.76
  -1 -17 -11  136.52    5.03
   1 -17 -11  128.55    6.51
   1 -17 -11  135.52    5.73
   1 -17  11  128.81    5.33
  -1 -17 -11  134.36    6.55
  -1  17  13   56.21    4.49
  -1  17  13   59.10    4.58
   1  17 -13   56.26    4.74
   1  17  13   57.97    4.67
  -1  17 -13   60.58    4.93
   1  17  13   56.96    4.63
  -1 -17  13   54.03    3.98
  -1 -17 -13   52.04    4.78
   1 -17 -13   54.22    4.26
   1 -17 -13   51.05    4.64
   1 -17  13   48.85    3.91
   1  17  15   58.49    4.72
  -1  17  15   50.99    4.54
  -1  17 -15   44.45    4.45
  -1  17  15   48.94    4.43
   1  17 -15   56.69    4.99
   1  17  15   54.95    4.61
   1 -17  15   47.51    4.02
   1 -17 -15   58.04    5.44
  -1 -17  15   46.35    3.98
   1 -17 -15   52.62    4.48
  -1 -17 -15   45.43    3.79
  -1  17  17   62.87    5.04
   1  17  17   68.12    5.35
  -1  17 -17   71.76    5.61
   1  17 -17   66.22    5.35
  -1  17  17   65.21    5.07
   1  17  17   63.07    5.09
  -1 -17  17   62.09    5.01
   1 -17 -17   72.92    6.37
   1 -17  17   58.10    4.66
   1 -17 -17   65.07    5.27
  -1 -17 -17   58.93    5.59
  -1  17  19   77.71    5.83
   1  17  19   84.78    6.10
   1  17  19   86.36    6.20
  -1  17 -19   81.55    5.93
  -1  17  19   82.76    5.75
   1  17 -19   93.86    6.37
   1 -17 -19   86.43    6.94
  -1 -17 -19   87.28    7.16
   1 -17  19   88.11    6.04
   1 -17 -19   76.23    5.99
  -1 -17  19   73.62    5.76
  -1  17  21   22.54    3.79
   1  17  21   15.39    3.63
   1  17  21   26.45    4.21
  -1  17 -21   11.17    3.48
  -1  17  21   18.20    3.60
   1  17 -21   11.20    3.36
   1 -17  21   13.61    3.77
  -1 -17  21   15.11    3.71
   1 -17 -21   21.72    4.69
   1 -17 -21   16.24    4.17
  -1 -17 -21   21.14    4.61
   1  17  23   25.34    4.33
   1  17 -23   27.78    4.13
  -1  17  23   21.74    3.85
  -1  17  23   20.36    4.14
  -1  17 -23   22.99    4.31
   1  17  23   25.84    4.16
  -1 -17  23   15.94    4.07
  -1 -17 -23   26.27    5.34
   1 -17 -23   28.61    5.33
   1 -17  23   25.62    4.39
   1  17  25   43.02    5.42
   1  17  25   31.10    4.84
  -1  17 -25   26.16    4.62
  -1  17  25   37.89    5.07
   1  17 -25   25.40    4.80
  -1  17  25   38.85    5.33
   1 -17  25   35.14    5.49
  -1 -17  25   39.46    5.81
   1 -17 -25   35.96    6.07
   1  17 -25   32.61    6.10
  -1 -17 -25   33.45    5.82
  -1  17  27   34.17    5.18
   1  17  27   40.90    5.44
   1  17  27   42.61    5.41
  -1  17  27   41.98    5.54
  -1 -17  27   39.05    6.15
   1 -17  27   33.06    5.77
   1  19   1   62.74    4.06
   1  19   1   62.59    4.17
   1  19  -1   60.90    4.30
   1  19   1   66.14    4.26
  -1  19   1   67.96    4.15
  -1  19  -1   64.37    3.83
  -1  19  -1   65.09    4.44
   1  19  -1   60.92    3.79
  -1  19   1   65.48    4.16
   1  19  -1   65.33    3.85
  -1  19  -1   61.01    3.76
  -1  19   1   67.04    4.44
   1 -19   1   55.01    3.56
   1 -19  -1   60.24    3.91
  -1 -19  -1   63.41    3.47
   1 -19  -1   65.43    3.80
  -1 -19   1   61.84    3.86
  -1 -19  -1   63.17    3.97
   1 -19   1   68.76    4.03
   1  19  -3   55.59    3.46
   1  19   3   57.61    3.87
   1  19   3   60.17    4.11
   1  19  -3   61.03    3.63
  -1  19  -3   56.68    4.42
  -1  19  -3   59.25    3.48
   1  19   3   63.53    4.28
  -1  19   3   58.38    4.14
  -1  19  -3   61.50    3.51
  -1  19   3   57.78    4.15
  -1  19   3   53.36    3.72
   1  19  -3   56.43    4.25
  -1 -19  -3   63.10    3.34
   1 -19   3   60.58    3.87
  -1 -19  -3   63.62    3.96
   1 -19  -3   66.00    3.87
  -1 -19   3   60.87    3.89
   1 -19  -3   68.80    3.99
   1 -19   3   61.93    3.65
   1  19   5   59.82    4.25
   1  19   5   57.29    4.16
  -1  19   5   61.41    3.79
   1  19  -5   65.46    4.72
  -1  19   5   56.21    4.20
  -1  19   5   61.41    4.43
   1  19   5   65.26    4.04
  -1  19  -5   61.83    4.69
   1 -19  -5   68.09    3.98
  -1 -19  -5   65.02    3.37
  -1 -19   5   61.89    3.92
   1 -19   5   60.93    4.07
  -1 -19  -5   71.12    4.28
   1 -19  -5   70.04    4.26
   1 -19   5   59.48    3.70
   1  19   7   65.15    3.92
   1  19   7   69.55    4.85
  -1  19  -7   65.04    5.08
  -1  19   7   59.17    3.53
  -1  19   7   69.51    4.90
   1  19   7   61.69    4.64
  -1  19   7   72.80    5.02
   1  19  -7   60.11    4.83
  -1 -19  -7   64.11    3.37
   1 -19  -7   63.63    4.50
  -1 -19  -7   61.53    4.38
  -1 -19   7   64.59    4.07
   1 -19   7   53.87    3.60
   1 -19  -7   65.23    4.06
  -1  19   9   49.72    3.26
   1  19   9   48.65    3.45
   1  19   9   53.14    4.48
   1  19  -9   50.80    4.75
  -1  19   9   42.28    4.15
   1  19   9   45.50    4.24
  -1  19   9   43.18    4.15
  -1 -19  -9   44.57    3.82
   1 -19   9   49.03    3.62
   1 -19  -9   42.72    3.88
  -1 -19  -9   47.30    3.12
   1 -19  -9   41.63    3.42
  -1 -19   9   45.71    3.60
  -1  19  11   33.06    2.65
   1  19  11   29.71    2.79
   1  19  11   34.68    4.13
   1  19  11   35.26    3.87
  -1  19  11   31.83    3.62
  -1  19  11   31.91    3.73
  -1  19 -11   28.98    3.89
   1  19 -11   28.42    3.92
   1 -19  11   29.14    3.10
  -1 -19  11   30.06    3.37
   1 -19 -11   40.40    4.22
  -1 -19 -11   31.88    3.81
   1 -19 -11   35.30    3.50
   1  19 -13   51.61    5.02
  -1  19 -13   57.22    5.10
   1  19  13   65.07    5.30
   1  19  13   54.39    4.74
  -1 -19  13   61.51    4.63
  -1 -19 -13   63.85    5.33
   1 -19 -13   51.66    4.41
   1 -19 -13   66.19    5.59
   1 -19  13   62.11    4.40
  -1  19  15   52.69    4.93
   1  19  15   57.19    5.03
  -1  19  15   58.65    5.07
   1  19 -15   55.94    5.27
  -1  19 -15   51.97    5.04
   1  19  15   70.01    5.55
   1 -19 -15   60.19    5.65
  -1 -19  15   46.34    4.39
   1 -19  15   55.77    4.59
  -1 -19 -15   42.81    4.78
   1 -19 -15   55.64    4.82
   1  19  17   19.23    3.56
  -1  19 -17   20.76    3.86
  -1  19  17   18.53    3.40
   1  19  17   15.96    3.59
  -1  19  17   15.94    3.40
   1  19 -17   19.15    4.01
   1 -19 -17   22.52    4.51
  -1 -19  17   24.53    3.85
   1 -19 -17   19.86    3.66
   1 -19  17   19.52    3.38
  -1  19  19   12.41    3.45
   1  19  19   13.38    3.34
  -1  19 -19    7.19    3.48
  -1  19  19   13.39    3.54
   1  19 -19   17.19    3.88
   1  19  19    8.65    3.27
   1 -19  19   16.20    3.44
   1 -19 -19    6.21    3.97
  -1 -19  19    5.39    3.04
  -1 -19 -19    9.10    3.95
   1  19  21   41.23    5.01
  -1  19  21   41.13    4.70
  -1  19  21   43.45    5.04
   1  19 -21   33.84    4.93
   1  19  21   34.67    4.68
  -1  19 -21   36.79    4.97
  -1 -19 -21   41.12    5.98
   1 -19 -21   52.50    6.33
  -1 -19  21   36.66    5.03
   1 -19  21   44.79    5.34
   1  19  23   30.53    4.96
  -1  19  23   35.71    5.27
   1  19 -23   33.46    5.00
  -1  19 -23   27.33    4.78
  -1  19  23   35.26    4.98
   1  19  23   27.92    4.77
   1 -19  23   27.55    4.84
   1 -19 -23   36.51    6.29
  -1 -19 -23   40.37    6.26
  -1 -19  23   31.78    5.27
   1  19  25   12.94    4.15
  -1  19  25    3.92    3.35
  -1  19 -25    3.66    3.72
   1  19  25    5.15    3.60
  -1  19  25    4.64    3.81
   1  19 -25    5.17    4.18
  -1 -19  25    2.85    4.17
   1 -19  25    9.69    4.61
   1 -19 -25    4.39    4.36
  -1 -19 -25   13.80    5.72
  -1  21  -1  205.96    7.06
  -1  21  -1  210.45    8.04
   1  21   1  215.07    7.52
   1  21   1  211.82    7.70
   1  21  -1  204.00    7.91
  -1  21   1  214.41    7.69
   1  21  -1  202.88    7.04
   1  21   1  204.62    7.40
  -1  21  -1  219.96    7.30
  -1  21   1  209.80    7.54
  -1  21   1  203.07    7.41
   1  21  -1  219.45    7.38
   1 -21  -1  213.78    7.07
  -1 -21   1  205.23    7.14
   1 -21  -1  203.23    6.92
  -1 -21  -1  204.35    6.41
   1 -21   1  197.73    6.80
  -1 -21  -1  208.71    7.21
  -1 -21   1  202.81    6.57
   1 -21   1  213.44    7.22
  -1  21   3  184.52    7.32
   1  21  -3  177.06    7.70
   1  21   3  191.22    7.41
  -1  21   3  189.45    7.41
  -1  21  -3  175.07    6.24
   1  21   3  187.17    7.14
  -1  21  -3  194.22    8.13
   1  21   3  189.64    7.39
  -1  21   3  182.80    6.95
  -1  21  -3  181.62    6.31
   1 -21   3  175.97    6.44
   1 -21  -3  185.27    6.64
   1 -21  -3  174.36    6.80
  -1 -21  -3  189.47    6.09
   1 -21   3  182.15    6.87
  -1 -21  -3  197.89    7.34
  -1 -21   3  186.16    6.83
   1  21  -5  191.34    8.17
  -1  21   5  198.57    7.00
  -1  21   5  185.14    7.81
  -1  21  -5  197.75    8.40
  -1  21   5  169.65    7.50
   1  21   5  183.75    6.96
  -1  21  -5  192.97    6.17
   1  21   5  180.65    7.68
  -1  21  -5  179.98    5.97
   1  21   5  190.51    7.80
   1 -21  -5  199.29    6.87
   1 -21   5  175.84    6.44
  -1 -21   5  194.70    6.96
   1 -21  -5  202.05    7.44
  -1 -21  -5  182.80    7.11
   1 -21   5  192.13    7.21
   1  21  -7  192.60    8.42
  -1  21  -7  199.41    8.72
   1  21   7  196.44    8.16
   1  21   7  203.37    7.06
  -1  21   7  198.81    8.25
  -1  21   7  198.40    8.26
   1  21   7  193.01    8.09
  -1  21   7  180.16    6.51
   1 -21  -7  208.01    7.19
   1 -21  -7  195.03    7.77
  -1 -21   7  197.50    7.25
  -1 -21  -7  201.26    7.73
   1 -21   7  201.00    7.08
  -1  21   9  143.15    5.56
  -1  21   9  148.57    7.37
  -1  21   9  149.98    7.47
   1  21  -9  133.19    7.35
  -1  21  -9  139.24    7.66
   1  21   9  138.05    5.80
   1  21   9  144.53    7.30
   1  21   9  139.89    7.16
  -1 -21   9  139.55    6.30
  -1 -21  -9  145.43    7.00
   1 -21  -9  147.47    7.14
   1 -21   9  138.10    6.08
   1 -21  -9  143.55    6.27
   1  21  11  121.31    7.01
   1  21 -11  136.01    7.86
   1  21  11  131.98    7.28
  -1  21  11  137.06    7.45
  -1  21 -11  136.82    7.97
  -1  21  11  129.11    7.22
   1 -21 -11  136.84    6.48
   1 -21  11  129.55    6.19
   1 -21 -11  132.20    7.27
  -1 -21  11  118.53    6.06
  -1 -21 -11  130.82    7.20
   1  21 -13  164.46    8.58
   1  21  13  160.59    8.18
  -1  21  13  159.25    8.17
   1  21  13  162.46    8.31
  -1  21 -13  169.59    8.80
  -1  21  13  156.62    8.01
  -1 -21 -13  148.91    7.97
   1 -21 -13  157.94    7.13
  -1 -21  13  148.53    7.01
   1 -21  13  152.00    6.84
   1 -21 -13  151.95    8.18
   1  21  15  142.79    8.09
  -1  21  15  148.59    8.29
   1  21  15  153.16    8.17
   1  21 -15  156.81    8.62
  -1  21 -15  161.08    9.01
  -1  21  15  139.43    8.09
  -1 -21  15  143.25    7.28
  -1 -21 -15  147.12    8.45
   1 -21  15  136.47    6.95
   1 -21 -15  154.29    8.80
  -1  21 -17   75.35    6.71
  -1  21  17   77.40    6.27
   1  21  17   72.23    6.19
   1  21  17   75.61    6.33
   1  21 -17   79.21    6.69
  -1  21  17   74.05    6.18
  -1 -21  17   67.37    5.75
  -1 -21 -17   81.02    7.00
   1 -21  17   73.11    5.82
   1 -21 -17   64.86    6.27
   1  21 -19   59.08    6.21
  -1  21  19   57.94    5.80
   1  21  19   60.98    5.97
   1  21  19   65.90    6.20
  -1  21 -19   66.76    6.41
  -1  21  19   59.45    5.80
  -1 -21  19   71.12    6.19
   1 -21  19   55.44    5.50
   1 -21 -19   64.99    7.10
   1  21  21   84.05    6.89
   1  21 -21   88.25    7.29
  -1  21  21   91.51    7.04
   1  21  21   90.51    7.14
  -1  21  21   91.60    7.15
  -1  21 -21   81.67    6.93
   1 -21 -21   90.20    8.48
  -1 -21 -21   76.80    7.56
  -1 -21  21   85.24    7.01
   1 -21  21   87.12    6.97
  -1  21  23   87.04    7.34
   1  21 -23   79.64    7.11
  -1  21 -23   80.06    7.02
   1  21  23  100.15    7.61
   1  21  23  100.33    7.56
  -1  21  23   91.09    7.60
   1 -21 -23   91.01    8.75
  -1 -21 -23   86.26    8.57
  -1 -21  23   83.81    7.59
   1 -21  23   88.50    7.64
  -1  21 -25   19.44    4.99
   1 -21  25   30.41    5.92
   1  21 -25   30.60    5.73
  -1  23  -1   51.38    4.69
   1  23  -1   64.52    5.01
  -1  23   1   63.75    4.63
   1  23   1   60.01    4.81
   1  23  -1   64.90    4.62
  -1  23   1   64.92    4.72
  -1  23   1   56.28    4.75
  -1  23  -1   67.12    4.64
  -1  23  -1   63.33    4.50
   1  23  -1   63.75    4.49
   1  23   1   52.42    4.39
   1  23   1   63.52    4.76
   1 -23  -1   52.55    4.11
   1 -23  -1   59.67    4.46
   1 -23   1   55.76    4.16
  -1 -23  -1   70.89    4.33
  -1 -23  -1   57.11    4.46
  -1 -23   1   65.08    4.27
   1 -23   1   58.08    4.35
  -1 -23   1   57.79    4.46
   1  23   3   59.51    4.63
  -1  23  -3   45.98    4.72
  -1  23   3   55.61    4.47
  -1  23  -3   54.39    3.98
   1  23   3   54.30    4.64
  -1  23  -3   50.23    3.79
  -1  23   3   50.23    4.70
   1  23  -3   57.63    5.24
   1  23   3   57.56    4.76
  -1  23   3   57.70    4.78
  -1 -23   3   55.51    4.31
   1 -23   3   52.19    4.21
   1 -23  -3   52.34    4.15
  -1 -23  -3   54.12    4.35
  -1 -23  -3   55.23    3.85
   1 -23   3   55.43    4.14
   1 -23  -3   43.25    4.17
   1  23   5   62.87    4.70
  -1  23   5   56.32    4.96
   1  23   5   67.31    5.26
  -1  23  -5   61.60    5.64
   1  23  -5   63.27    5.39
  -1  23   5   64.98    5.18
  -1  23  -5   61.45    4.01
  -1  23   5   63.40    4.52
  -1  23  -5   60.65    3.89
   1  23   5   70.83    5.37
   1 -23   5   59.68    4.37
   1 -23  -5   63.41    4.72
   1 -23  -5   70.30    4.68
  -1 -23  -5   70.42    5.48
   1 -23   5   66.05    4.72
  -1 -23   5   62.00    4.52
  -1  23   7   73.28    5.72
  -1  23  -7   76.02    6.02
   1  23   7   71.88    5.57
   1  23   7   66.26    4.75
   1  23  -7   79.77    6.08
  -1  23   7   75.49    4.79
  -1  23   7   72.10    5.76
   1  23   7   81.95    5.84
  -1 -23   7   75.42    5.19
   1 -23   7   75.47    4.92
   1 -23  -7   78.11    4.99
  -1 -23  -7   79.38    5.40
   1 -23  -7   79.66    5.45
  -1  23   9   34.54    3.39
   1  23  -9   30.12    4.56
  -1  23   9   37.20    4.32
  -1  23  -9   35.01    4.75
   1  23   9   32.63    3.50
  -1  23   9   36.04    4.27
   1  23   9   28.38    3.99
   1  23   9   29.52    4.10
   1 -23   9   34.57    3.70
  -1 -23  -9   32.00    4.22
   1 -23  -9   33.74    4.25
   1 -23  -9   33.82    3.87
  -1 -23   9   30.16    3.73
   1  23 -11   33.63    4.97
  -1  23 -11   27.65    4.47
   1  23  11   34.98    4.64
  -1  23  11   43.54    5.07
  -1  23  11   47.26    5.25
   1  23  11   32.85    4.39
  -1 -23 -11   37.46    4.51
   1 -23  11   33.49    3.91
  -1 -23  11   39.41    3.97
   1 -23 -11   46.46    5.07
  -1  23 -13   34.88    4.93
  -1  23  13   50.43    5.26
  -1  23  13   48.69    5.45
   1  23 -13   45.76    5.47
   1  23  13   48.03    5.21
   1  23  13   39.13    4.80
   1 -23 -13   41.41    5.08
   1 -23  13   46.10    4.58
  -1 -23  13   47.09    4.66
  -1 -23 -13   40.16    5.15
   1  23 -15   64.78    6.53
   1  23  15   57.93    5.99
  -1  23 -15   73.33    6.88
  -1  23  15   49.38    5.48
  -1  23  15   60.07    6.00
   1 -23 -15   58.07    6.44
  -1 -23 -15   58.25    5.87
  -1 -23  15   59.04    5.24
   1 -23  15   49.65    4.83
   1  23 -17   24.40    5.40
  -1  23  17   22.93    4.55
  -1  23  17   25.79    4.55
  -1  23 -17   13.21    3.76
   1  23  17   20.63    4.21
   1  23  17   21.52    4.91
  -1 -23 -17   16.23    4.21
   1 -23 -17   19.52    5.10
  -1 -23  17   20.75    4.10
   1 -23  17   18.71    3.77
  -1  23  19   35.57    5.46
   1  23  19   31.33    5.26
  -1  23 -19   18.63    4.62
   1  23  19   22.95    4.76
  -1  23  19   22.25    4.88
   1  23 -19   29.35    5.50
  -1 -23  19   24.64    4.82
   1 -23  19   22.58    4.65
   1 -23 -19   23.79    5.72
  -1 -23 -19   34.54    5.87
  -1  23  21   26.33    4.98
  -1  23 -21   21.30    5.05
  -1  23  21   26.47    4.80
   1  23  21   25.38    5.07
   1  23  21   34.44    5.72
   1  23 -21   25.38    5.31
   1 -23  21   17.08    4.63
   1 -23 -21    9.43    4.90
  -1 -23  21   17.89    4.60
   1 -23  23   32.12    5.80
  -1  25   1   21.03    3.27
  -1  25   1   21.76    3.99
   1  25  -1   12.27    3.50
  -1  25  -1   21.60    3.19
  -1  25   1   22.28    3.56
   1  25   1   21.65    3.35
  -1  25  -1   22.13    3.39
   1  25   1   19.25    3.45
   1  25   1   16.70    3.20
  -1  25  -1   23.78    3.95
   1 -25  -1   18.91    3.26
  -1 -25  -1   19.79    3.71
   1 -25   1   19.09    3.30
   1 -25  -1   16.88    3.54
  -1 -25   1   14.11    3.02
   1 -25   1   29.51    3.64
   1  25   3   26.02    4.01
  -1  25  -3   21.80    3.13
  -1  25   3   31.98    4.07
   1  25   3   24.63    3.81
  -1  25   3   22.63    3.78
   1  25   3   13.36    3.25
  -1  25  -3   22.19    3.17
  -1  25  -3   29.01    4.56
   1  25  -3   24.17    3.96
  -1  25   3   24.35    3.92
   1 -25  -3   21.91    3.40
   1 -25   3   17.98    3.05
  -1 -25  -3   24.94    3.70
   1 -25   3   23.62    3.68
   1 -25  -3   20.15    3.17
  -1 -25   3   19.43    3.51
  -1  25   5   19.94    3.68
   1  25   5   17.02    3.41
  -1  25   5   20.58    3.80
   1  25   5   16.48    3.13
  -1  25   5   15.11    3.15
   1  25  -5    7.17    3.18
  -1  25  -5   14.54    3.43
   1  25   5   16.27    3.27
   1 -25  -5   11.23    3.09
   1 -25  -5   12.92    3.16
  -1 -25  -5   12.68    3.35
   1 -25   5   14.21    3.04
  -1 -25   5   11.51    3.13
  -1  25  -7   14.17    3.84
  -1  25   7   19.28    3.38
  -1  25   7   14.73    3.61
   1  25   7    9.39    3.10
   1  25  -7    8.10    3.31
  -1  25   7   12.61    3.51
   1  25   7   15.41    3.84
  -1 -25   7   16.42    3.36
   1 -25   7   13.79    3.26
  -1 -25  -7   14.73    3.43
   1 -25  -7   15.57    3.29
   1  25   7   11.33    2.92
  -1  25   9   23.51    4.44
   1  25  -9   20.67    4.38
  -1  25   9   25.53    4.31
   1  25   9   15.42    3.72
  -1  25  -9   17.10    4.49
   1  25   9    9.31    3.44
   1 -25   9   22.03    3.63
  -1 -25  -9   15.65    3.66
   1 -25  -9   13.28    3.41
  -1 -25   9   22.47    3.69
  -1  25  11   28.61    4.45
   1  25  11   23.29    4.55
   1  25  11   18.28    4.25
  -1  25 -11   28.61    4.99
  -1  25  11   36.58    5.09
   1 -25 -11   30.30    4.56
  -1 -25  11   34.64    4.56
  -1 -25 -11   27.92    4.73
   1 -25  11   28.39    4.28
   1  25 -13    3.30    3.73
  -1  25  13    6.21    3.49
   1  25  13   12.54    3.96
  -1  25 -13    5.87    4.07
   1  25  13    3.73    3.41
  -1  25  13   12.21    4.07
  -1 -25  13    4.65    3.18
  -1 -25 -13    5.29    3.45
   1 -25 -13    1.47    3.50
   1 -25  13    6.18    3.00
   1  25 -15    9.76    4.31
  -1  25  15    9.73    4.14
  -1  25 -15    1.19    3.90
  -1  25  15    6.56    3.57
   1  25  15   -2.11    3.88
   1  25  15   11.54    4.11
   1 -25  15    3.08    3.31
  -1 -25  15    7.35    3.27
   1 -25 -15   -2.21    3.78
  -1 -25 -15    5.16    3.81
  -1  25  17   11.47    4.58
   1  25 -17    0.21    4.24
  -1  25 -17   12.12    4.50
  -1  25  17   12.34    3.88
  -1 -25  17    4.61    3.50
   1 -25 -17   10.30    4.82
   1 -25  17   13.86    3.93
  -1 -25 -17    8.29    3.93
   1  25  19   19.30    5.04
   1  25  19   24.76    5.01
  -1  25 -19   15.59    4.83
   1  25 -19   20.39    5.67
  -1  25  19   25.02    5.03
  -1  25  19   20.23    4.83
   1 -25 -19   21.36    5.56
  -1 -25  19   19.98    4.82
   1 -25  19   19.96    4.99
  -1 -25 -19   29.69    6.21
   1 -25  21    5.30    4.66
  -1  27  -1    8.94    2.79
  -1  27   1    7.90    3.01
   1  27   1    8.88    3.80
   1  27  -1   10.94    3.74
  -1  27  -1    6.30    3.06
  -1  27   1    7.65    3.26
  -1  27   1   11.53    3.70
  -1  27  -1    8.96    2.84
  -1 -27   1    8.04    3.00
  -1 -27  -1    8.51    3.40
   1 -27  -1   11.54    3.57
   1 -27   1    8.22    3.09
   1 -27   1   14.22    3.17
  -1  27  -3    7.03    3.40
   1  27   3    6.55    3.04
  -1  27   3    9.97    3.10
   1  27   3    7.43    3.14
  -1  27   3   12.10    3.51
  -1  27   3    5.15    3.34
   1  27  -3   10.41    3.88
  -1 -27   3   12.16    3.45
  -1 -27  -3    7.93    3.33
   1 -27   3    6.59    2.87
   1 -27  -3    1.54    2.76
   1  27   3   11.39    3.56
  -1  27   5    7.38    3.46
  -1  27   5   10.05    3.35
   1  27   5    6.68    3.26
   1  27  -5   11.50    4.16
  -1  27  -5   13.25    4.38
   1  27   5   11.26    3.50
  -1  27   5    6.11    3.22
   1 -27  -5   11.74    3.58
   1 -27   5   13.92    3.47
   1  27   5    5.13    3.26
  -1 -27   5   17.28    4.04
  -1 -27  -5    6.06    3.08
  -1  27   7    9.58    3.60
   1  27   7   12.71    4.06
   1  27  -7    3.97    3.76
  -1  27  -7    4.22    3.57
   1  27   7    7.54    3.84
  -1  27   7   14.21    4.34
   1  27   7    5.45    3.03
  -1 -27  -7    4.05    3.24
   1 -27  -7    5.76    3.10
   1 -27   7    2.95    2.84
  -1 -27   7    3.85    3.23
  -1  27   9   11.40    4.06
   1  27   9   10.49    3.79
  -1  27   9    6.75    3.37
   1  27   9   10.98    4.06
  -1  27  -9    8.40    4.70
   1  27  -9    8.52    4.14
  -1 -27   9    5.61    3.20
   1 -27   9   11.55    3.51
   1 -27  -9    8.17    3.98
  -1 -27  -9   13.53    4.19
  -1  27  11    9.16    3.56
   1  27  11   11.80    3.90
   1  27  11   10.39    3.64
   1  27 -11   15.13    4.78
  -1  27 -11   10.30    4.53
  -1  27  11   15.21    4.37
   1 -27  11    7.00    3.31
  -1 -27  11   10.27    3.85
   1 -27 -11    9.99    3.96
  -1 -27 -11   11.51    4.19
  -1  27  13    4.47    3.68
  -1  27 -13   14.73    5.14
   1  27 -13    2.12    3.97
   1  27  13    0.20    3.66
  -1  27  13    4.88    3.49
   1  27  13    1.25    3.70
   1 -27 -13    5.58    3.88
   1 -27  13    4.63    3.46
  -1 -27  13    7.94    3.62
  -1 -27 -13    1.41    3.76
  -1  27 -15    3.24    4.41
  -1  27  15   -0.32    3.63
  -1  27  15    0.70    3.76
   1  27  15    4.07    3.97
   1  27  15    7.63    4.30
   1  27 -15    1.46    4.30
   1 -27  15    1.57    3.44
  -1 -27  15    2.93    3.50
  -1 -27 -15    0.57    4.10
   1 -27 -15    6.97    4.50
  -1 -27  17   12.82    4.67
   1 -27  17    0.58    4.05
  -1  29   1   11.51    3.60
  -1  29   1   19.42    4.06
  -1  29   1   16.37    4.17
  -1  29  -1   15.45    4.52
  -1 -29   1   27.73    4.56
  -1 -29  -1   13.28    4.03
   1  29   1   18.50    4.86
   1  29  -1   12.14    4.13
   1 -29   1   17.82    3.89
   1 -29  -1   14.24    3.90
  -1  29  -3    7.24    4.10
  -1  29   3   21.53    4.30
   1  29  -3   19.21    4.48
  -1  29   3   18.80    4.31
  -1  29   3   26.33    4.40
   1 -29   3   25.09    4.17
  -1 -29   3   21.01    3.99
  -1 -29  -3   21.98    4.31
   1 -29  -3   20.37    4.27
   1  29   3   22.43    4.40
  -1  29  -5   13.97    4.73
  -1  29   5   22.60    4.55
  -1  29   5   16.33    3.98
   1  29  -5   16.76    4.32
  -1  29   5   12.42    4.09
  -1 -29   5   15.25    3.93
  -1 -29  -5   16.50    4.47
   1 -29  -5   18.06    3.89
   1 -29   5   21.01    4.44
   1  29   5   16.81    4.36
  -1  29   7   18.49    4.93
   1  29  -7    6.18    4.28
   1  29   7   11.79    3.83
  -1  29  -7   11.27    4.79
   1  29   7    6.36    3.66
  -1  29   7   11.25    4.14
  -1 -29  -7   11.14    3.76
   1 -29   7    6.14    3.45
  -1 -29   7    9.14    3.70
   1 -29  -7   20.70    4.50
   1  29  -9   16.98    5.69
  -1  29  -9   24.52    5.47
   1  29   9   10.82    3.92
   1  29   9   23.35    4.86
  -1  29   9   16.16    4.22
  -1  29   9   29.19    5.55
  -1 -29   9   20.96    4.24
  -1 -29  -9   13.39    4.15
   1 -29   9   16.42    4.14
   1 -29  -9   23.28    5.07
   1  29 -11   15.19    5.47
  -1  29 -11   18.71    5.66
  -1  29  11   13.05    4.70
   1  29  11    9.44    4.64
  -1  29  11    9.39    4.50
   1  29  11   17.36    5.18
   1 -29 -11   13.50    4.35
   1 -29  11   16.87    4.34
  -1 -29  11   11.87    4.09
  -1 -29 -11   19.04    5.11
  -1 -29  13   12.38    4.39
   1 -29  13    5.35    3.87
  -1  31  -1    6.51    4.73
  -1  31   1    1.19    3.85
   1 -31  -1    5.16    3.91
   1 -31   1    7.02    4.15
   1  31   1   -1.42    4.01
   1  31  -1    3.48    4.24
  -1 -31   1    3.90    3.84
  -1 -31  -1    0.72    3.50
  -1  31   3    2.92    3.95
  -1  31   3    0.12    3.92
  -1  31   3   -0.67    3.80
  -1  31  -3   -2.18    4.73
  -1 -31   3    7.15    3.99
  -1 -31  -3    1.58    3.72
   1  31   3    0.76    4.32
   1  31  -3    2.98    4.20
   1 -31   3   -2.31    3.95
   1 -31  -3    1.21    3.60
  -1  31   5    4.06    4.21
  -1  31   5    8.07    4.26
  -1  31  -5    4.46    4.67
   1  31  -5    4.63    4.53
  -1 -31  -5   14.12    4.80
  -1 -31   5   15.11    4.81
   1 -31   5   10.78    3.98
   1 -31  -5    6.00    4.21
  -1  31   7    6.24    4.37
  -1  31   7    7.04    4.21
  -1 -31   7   13.82    4.38
   1 -31   7    9.43    4.09
   1 -31  -7   10.34    4.27
   1 -31   9    9.28    4.74
   2   0   0    1.51    0.45
   2   0   0    0.87    0.39
  -2   0   0    2.55    0.49
  -2   0   0    3.07    0.50
  -2   0   0    1.20    0.95
  -2   0   0    1.50    0.41
   2   0   0    2.42    0.40
   2   0  -2   -0.41    0.62
  -2   0   2   -0.32    0.46
   2   0  -2   -0.08    0.55
  -2   0   2    0.50    0.46
   2   0   2    0.36    0.35
  -2   0   2   -0.05    0.48
  -2   0   2   -0.24    0.62
   2   0   2   -0.40    0.95
  -2   0   2   -0.42    0.98
   2   0  -2    0.53    0.54
  -2   0  -2   -0.86    1.07
   2   0  -2    0.24    0.44
   2   0  -2   -0.15    0.86
  -2   0  -2    0.42    0.39
  -2   0   4   10.26    1.07
   2   0  -4    4.76    1.01
  -2   0   4   13.05    1.30
   2   0  -4    5.53    1.06
  -2   0   4   10.84    1.08
   2   0   4    8.64    0.84
  -2   0  -4    8.83    0.91
  -2   0   4    8.67    1.53
   2   0   4   13.59    1.18
  -2   0  -4   19.66    1.79
   2   0  -4   11.18    1.30
   2   0  -4   19.70    1.72
  -2   0  -4   13.79    1.93
   2   0  -4   13.46    1.54
  -2   0   4   14.29    1.41
  -2   0   6    2.81    0.72
   2   0  -6    2.60    0.85
  -2   0   6    1.37    0.66
  -2   0   6    2.32    0.62
  -2   0  -6    2.66    0.66
   2   0  -6    2.20    0.86
  -2   0  -6    1.88    0.60
   2   0  -6    1.68    1.17
  -2   0  -6    0.97    1.28
  -2   0  -6    2.04    0.68
  -2   0   6    4.76    1.33
   2   0  -6    3.35    0.97
   2   0   6    3.84    1.21
  -2   0  -8    3.24    0.65
  -2   0  -8    3.02    0.75
  -2   0   8    5.09    0.77
  -2   0   8    4.84    0.90
  -2   0   8    2.55    0.82
   2   0  -8    1.78    1.32
   2   0  -8    3.50    0.92
  -2   0   8    4.54    1.49
   2   0   8    6.74    1.51
   2   0  10    3.35    0.76
  -2   0  10    0.79    0.67
  -2   0  10    1.38    0.61
  -2   0  10    1.84    0.66
   2   0  10    3.69    0.89
   2   0 -10    1.36    0.78
   2   0 -10    3.28    1.60
   2   0  10    0.05    1.25
  -2   0  10   -0.62    1.45
  -2   0 -12    0.16    0.81
   2   0  12    1.54    0.79
  -2   0  12    0.80    0.82
  -2   0  12    0.07    0.74
   2   0  12    0.98    0.78
  -2   0  12    0.69    0.71
  -2   0  12    0.97    1.58
   2   0 -12    1.86    1.53
   2   0  12    2.29    1.54
   2   0 -12    1.23    0.97
   2   0  14    1.04    0.88
  -2   0  14    3.00    1.08
  -2   0  14    5.30    1.19
  -2   0  14    2.54    0.99
   2   0  14    1.50    0.94
  -2   0 -14    2.18    0.97
   2   0 -14    0.82    1.84
   2   0  14    4.27    2.14
  -2   0  14    4.25    2.40
   2   0 -14    2.04    1.00
  -2   0 -16    1.31    1.04
   2   0  16    1.24    1.03
  -2   0  16    2.83    1.23
  -2   0  16    1.38    1.03
   2   0  16   -0.88    1.06
  -2   0  16    5.47    2.64
   2   0 -16    3.74    2.21
   2   0  16   -1.84    1.95
   2   0 -16    0.83    1.19
  -2   0  18    2.36    1.17
   2   0  18    0.44    1.18
  -2   0  18    1.77    1.20
  -2   0 -18    2.58    1.21
   2   0  18    0.53    1.10
   2   0  18    2.79    2.26
   2   0 -18   -0.57    2.26
  -2   0  18    0.12    2.16
  -2   0 -18    0.66    1.86
   2   0 -18    2.35    1.42
  -2   0 -20    0.57    1.08
  -2   0  20   -0.26    1.20
  -2   0  20   -0.53    1.30
   2   0  20   -1.89    2.50
  -2   0  20   -0.23    2.37
  -2   0 -20   -1.12    2.11
   2   0 -20   -2.94    2.23
  -2   0  22    4.11    1.55
  -2   0  22    4.34    1.74
   2   0  22    5.69    3.12
  -2   0  22    4.56    2.77
  -2   0 -22    0.00    2.32
   2   0 -22    5.80    2.86
  -2   0 -24    1.83    2.86
   2   0  24   -1.38    2.69
  -2   0  24   -1.79    2.68
   2   0 -24    4.33    2.77
  -2   0 -26    4.93    3.62
  -2   0  26   -0.14    3.22
   2   0 -26   -0.61    3.19
  -2   0 -28   -2.65    3.47
   2   0 -28    1.85    3.43
  -2   0 -30   -6.82    3.99
   2   0 -30    2.67    3.76
  -2   0  30    6.21    3.89
   2   0 -32   -0.93    4.05
  -2   0 -32   -1.04    4.09
  -2   2   0  549.63    5.02
  -2   2   0  561.27    5.07
   2  -2   0  539.92    5.10
   2  -2   0  553.08    5.14
  -2  -2   0  546.14    7.29
   2   2   0  548.24    3.87
  -2  -2   0  556.65    4.21
  -2  -2   0  566.09    3.88
   2  -2   0  562.64    4.86
  -2   2   0  553.77    4.89
  -2  -2   2  459.50    4.49
  -2  -2   2  449.56    6.02
   2   2  -2  466.10    6.13
  -2   2  -2  460.00    4.18
   2  -2   2  443.54    3.99
  -2   2  -2  455.14    4.13
   2  -2   2  454.02    4.01
  -2   2   2  335.61    4.48
  -2  -2   2  462.84    4.54
   2  -2  -2  463.78    5.33
  -2   2   2  344.32    4.55
   2  -2  -2  459.00    5.30
   2   2  -2  447.54    4.25
   2   2   2  485.61    7.02
   2   2   2  443.69    3.91
  -2  -2  -2  502.99    7.71
  -2   2   2  476.13    6.41
  -2  -2   2  422.62    5.79
  -2   2   2  427.27    5.22
  -2  -2  -2  453.91    3.80
  -2   2  -2  410.89    4.58
   2  -2  -2  485.01    6.17
   2  -2   2  464.59    4.55
   2  -2  -2  453.51    5.15
  -2  -2   2  446.89    4.25
  -2   2   2  445.14    5.31
   2   2  -2  470.45    5.19
   2  -2  -4 5906.23   21.34
   2  -2  -4 5932.64   21.48
  -2  -2  -4 6272.82   27.72
   2  -2  -4 6153.03   28.74
  -2   2  -6 1708.67    7.50
   2   2   6 1662.92   10.82
  -2   2   6 1798.44    9.60
   2   2  -6 1723.14   12.02
  -2   2   6 1741.07   11.54
   2   2   6 1665.24   10.86
   2   2  -6 1736.77   10.79
  -2   2  -6 1711.13    7.53
   2   2  -6 1730.09   10.77
  -2  -2   6 1714.28    9.47
  -2   2   6 1733.32   11.52
  -2  -2   6 1682.69   11.14
  -2  -2   6 1737.16    9.53
  -2  -2   6 1760.41   13.08
  -2   2   6 1688.28   16.57
   2  -2   6 1745.16   13.06
   2   2  -6 1703.89   14.79
   2  -2  -6 1748.94   14.49
  -2  -2  -6 1822.12   15.12
  -2   2  -6 1716.60   12.02
   2  -2  -6 1710.69   11.41
   2   2  -8  327.34    5.29
  -2   2  -8  349.26    3.69
  -2   2  -8  335.59    5.85
  -2  -2   8  346.81    4.68
  -2  -2   8  351.49    4.72
  -2   2   8  356.44    3.48
  -2   2   8  333.91    5.49
   2   2   8  342.43    5.32
  -2   2  -8  346.14    3.67
   2   2  -8  339.04    5.34
  -2   2   8  336.61    5.52
   2   2  -8  344.05    5.49
   2   2   8  337.16    5.27
   2  -2  -8  343.54    7.56
   2   2  -8  339.57    7.41
  -2  -2   8  353.40    7.10
   2  -2  -8  361.33    5.24
  -2   2   8  356.05    8.57
   2  -2   8  351.30    7.18
  -2  -2  -8  360.92    6.92
   2   2  10  192.67    4.32
   2   2 -10  197.87    4.43
  -2  -2  10  187.45    3.62
  -2   2 -10  207.42    3.29
  -2  -2  10  191.75    3.66
   2   2  10  179.18    4.15
  -2   2 -10  188.79    4.54
  -2   2  10  191.05    4.47
  -2   2  10  203.16    2.50
  -2   2 -10  206.57    3.29
  -2   2  10  190.80    4.48
  -2  -2  10  214.14    6.32
   2   2  10  178.31    5.86
  -2  -2 -10  205.16    5.40
   2  -2 -10  197.96    3.90
   2  -2  10  187.15    5.98
   2  -2 -10  198.36    6.50
   2   2 -10  204.31    6.31
  -2   2  10  205.37    7.02
   2   2 -12 3534.49   19.23
  -2   2 -12 3414.67   19.26
  -2   2  12 3362.21   19.64
  -2  -2  12 3463.93   16.44
  -2   2 -12 3506.34   15.43
   2   2  12 3329.77   18.99
  -2  -2  12 3461.59   16.44
   2   2  12 3294.02   18.86
  -2   2  12 3383.71   19.74
  -2   2  12 3419.89   10.76
  -2  -2 -12 3388.63   15.85
  -2   2 -12 3490.86   15.43
   2   2  12 3650.17   28.47
   2   2 -12 3535.31   27.78
  -2  -2 -12 3435.53   22.17
   2  -2 -12 3552.32   15.69
   2  -2  12 3421.50   27.46
  -2  -2  12 3485.45   27.92
   2  -2 -12 3561.48   28.67
  -2   2  12 3517.21   30.48
  -2   2  14  212.08    5.26
  -2  -2 -14  221.38    4.07
  -2  -2  14  219.94    4.59
  -2   2  14  226.91    5.41
   2   2 -14  240.09    5.37
  -2   2 -14  228.51    5.21
  -2  -2  14  220.27    4.63
   2   2  14  216.24    5.25
   2   2  14  215.49    5.21
  -2  -2  14  216.57    7.82
   2  -2 -14  213.95    3.73
  -2   2  14  231.59    8.49
  -2  -2 -14  194.37    5.47
   2   2  14  232.31    7.89
   2  -2  14  216.31    7.65
  -2  -2 -14  209.83    6.69
   2   2 -14  228.14    7.68
  -2   2 -16  177.30    4.70
  -2   2  16  154.69    4.76
  -2  -2  16  166.83    4.28
  -2   2  16  160.85    4.83
  -2  -2  16  163.51    4.21
   2   2  16  166.11    4.92
  -2  -2 -16  188.24    3.75
   2   2  16  171.30    5.02
   2   2 -16  172.72    4.73
   2   2  16  163.69    7.13
   2  -2 -16  156.38    2.73
   2   2 -16  178.15    7.32
   2  -2 -16  162.42    7.32
   2  -2  16  156.24    6.92
  -2  -2  16  150.99    7.09
   2   2  18  493.57    8.76
  -2   2  18  494.37    8.75
  -2  -2  18  492.41    7.58
   2   2 -18  503.67    8.32
  -2  -2  18  510.34    7.73
  -2   2 -18  513.08    8.23
   2   2  18  501.56    8.87
  -2  -2 -18  511.23    6.12
  -2   2  18  484.28    8.62
  -2  -2 -18  480.33   11.42
   2  -2  18  480.95   12.38
  -2   2  18  487.57   13.11
  -2  -2  18  473.40   12.84
   2   2  18  550.59   13.20
   2  -2 -18  478.12   12.72
   2   2 -18  514.17   12.72
  -2   2 -20 1600.99   14.68
   2   2 -20 1595.81   15.19
  -2   2  20 1686.34   16.74
  -2   2  20 1669.46   16.65
   2   2  20 1704.70   17.15
  -2  -2  20 1650.62   14.36
  -2  -2  20 1663.52   14.37
   2   2  20 1714.34   17.12
   2   2 -20 1590.53   23.34
  -2  -2 -20 1631.73   22.08
  -2  -2  20 1582.77   24.44
   2  -2  20 1569.45   23.24
  -2   2  20 1653.54   24.87
   2  -2 -20 1644.82   24.38
   2   2  22   54.94    3.54
  -2   2  22   53.39    3.41
  -2   2  22   47.90    3.29
   2   2  22   50.22    3.48
  -2   2  22   46.55    5.09
  -2  -2  22   47.77    5.08
   2   2 -22   51.72    4.98
   2  -2  22   46.85    4.66
  -2   2 -22   43.75    4.51
   2  -2 -22   50.17    4.92
  -2  -2 -22   46.16    4.45
  -2   2  24  107.05    4.89
  -2   2  24  105.72    4.80
   2   2 -24   98.22    6.95
  -2   2  24   93.73    6.76
  -2  -2  24   92.70    6.85
  -2  -2 -24   93.12    6.30
   2  -2  24   96.18    6.67
   2  -2 -24   96.22    6.65
  -2   2 -24   91.83    6.19
  -2   2  26   91.17    7.11
  -2   2 -26   93.03    6.82
   2  -2  26   88.15    6.61
  -2  -2  26   81.08    6.84
  -2  -2 -26  108.55    6.93
   2   2 -26   67.74    6.47
   2  -2 -26   88.23    6.83
  -2  -2  28  627.52   17.75
   2   2 -28  661.38   18.05
  -2  -2 -28  640.98   16.73
  -2   2 -28  644.38   16.97
   2  -2 -28  630.77   17.43
   2  -2  28  672.29   17.52
   2   2 -30  155.84    9.62
  -2  -2  30  158.21    9.55
  -2  -2 -30  143.61    8.72
  -2   2 -30  167.19    9.52
   2  -2 -30  159.58    9.58
  -2  -2 -32   43.53    6.05
   2  -2 -32   31.81    5.57
  -2   2 -32   34.49    5.65
   2  -4   0    1.81    0.72
  -2   4   0    1.56    0.72
   2  -4   0    1.87    0.79
  -2   4   0    3.29    0.81
   2   4   0    2.15    0.87
  -2   4   0    1.11    0.47
  -2  -4   0    2.04    0.74
   2   4   0    0.70    0.53
  -2  -4   0    2.47    1.18
   2  -4   0    1.42    0.46
  -2   4   0    0.49    0.68
   2  -4   0    1.07    0.73
  -2   4   2    0.37    0.73
   2  -4  -2    0.08    0.82
  -2  -4   2    0.81    1.00
   2  -4  -2   -0.09    0.82
   2  -4   2    0.40    0.58
  -2   4   2    0.93    0.82
  -2   4  -2   -0.42    0.62
   2  -4   2    0.31    0.58
  -2   4  -2   -0.49    0.67
   2   4   2    0.91    0.60
  -2   4  -2   -0.19    0.71
   2  -4   2   -0.04    0.37
   2   4  -2    1.05    0.93
   2  -4  -2    0.08    0.55
  -2   4  -2   -0.35    0.43
  -2  -4  -2   -1.39    1.07
   2  -4   2    1.46    0.69
   2   4   2   -0.36    0.88
   2   4  -2    0.82    0.63
  -2   4   2    0.10    0.78
  -2  -4  -2    0.63    0.62
   2  -4  -2    1.06    0.82
  -2  -4   2    0.53    0.60
  -2  -4   4    5.18    0.79
  -2   4  -4    5.30    0.68
   2  -4   4    3.66    0.50
   2   4   4    8.36    1.00
  -2  -4  -4   10.04    1.47
  -2   4   4    6.13    1.02
  -2  -4   4    3.01    0.68
  -2   4   4    6.69    1.00
  -2   4  -4    5.54    1.32
   2   4  -4    8.47    1.25
  -2   4  -4    5.56    0.70
   2   4   4    7.05    0.94
   2  -4   4    5.33    0.55
   2   4   4    9.14    1.41
   2  -4   4    5.80    0.65
   2  -4  -4    6.56    1.11
  -2  -4  -4    3.74    0.78
  -2  -4   4    4.87    0.82
   2  -4   4    6.37    0.97
  -2   4  -4    4.68    0.66
  -2  -4  -4    5.87    0.75
   2   4   6    1.47    0.74
  -2  -4   6    2.70    0.63
  -2   4   6    4.26    1.04
  -2   4  -6    2.79    0.50
   2   4  -6    3.62    1.01
  -2   4   6    1.21    0.74
  -2   4  -6    2.53    1.05
   2   4   6    2.38    0.84
  -2   4  -6    1.68    0.46
  -2  -4   6    2.22    0.60
  -2  -4  -6    2.15    0.87
  -2  -4   6    2.77    0.86
  -2   4  -6    0.65    0.66
   2  -4   6    1.71    0.74
   2   4   6    2.51    1.00
  -2   4   6    4.11    0.88
   2  -4  -6    2.07    1.15
  -2  -4  -6    2.00    1.04
   2  -4   6    4.22    0.91
  -2  -4  -6    3.19    0.97
  -2   4  -8    1.85    0.40
  -2  -4   8    1.32    0.55
   2   4  -8    0.96    0.68
  -2   4   8    2.64    0.92
  -2   4  -8    4.20    1.18
  -2   4  -8    2.85    0.36
  -2   4  -8    2.43    0.41
  -2   4  -8    2.81    0.35
  -2   4   8    2.16    0.89
   2   4   8    2.18    0.91
  -2  -4   8    1.36    0.64
  -2   4   8    4.19    0.65
   2   4   8    1.66    0.84
   2   4  -8    2.19    0.73
   2   4  -8    2.44    0.91
  -2  -4   8    1.97    0.93
   2  -4   8    3.03    1.09
   2  -4  -8    2.54    1.38
  -2  -4  -8    1.36    1.05
   2   4   8    3.81    0.96
  -2  -4  -8    3.15    1.20
  -2  -4  10    0.65    0.56
   2   4  10   -0.43    1.02
   2   4 -10    2.16    0.95
  -2   4  10    1.94    1.07
   2   4  10   -0.08    0.94
  -2   4 -10    1.43    0.38
  -2   4 -10    2.21    0.44
  -2   4 -10    0.01    1.07
  -2   4 -10    1.81    0.41
   2   4 -10    1.27    0.85
  -2  -4  10    2.42    0.66
  -2   4 -10    0.93    0.36
  -2   4  10    2.73    1.08
   2   4 -10    1.34    0.80
  -2  -4 -10    1.85    1.42
  -2  -4  10    0.00    1.12
  -2   4  10    3.25    1.69
  -2  -4 -10    1.04    1.17
   2  -4 -10    2.87    1.67
   2  -4  10    3.04    1.30
  -2   4 -12   -0.03    0.51
   2   4  12    0.52    1.18
  -2   4 -12    1.23    1.10
   2   4 -12   -0.04    1.04
  -2   4  12    0.92    0.99
   2   4  12    0.36    1.05
  -2  -4  12    0.87    0.72
  -2  -4  12    1.12    0.71
  -2   4 -12    0.72    0.50
  -2   4  12    0.07    0.98
  -2  -4  12    1.33    1.53
   2   4 -12    2.10    1.63
   2  -4  12   -1.80    1.43
   2  -4 -12    2.27    1.90
  -2   4  12    2.12    1.79
  -2  -4 -12    1.35    1.18
  -2  -4 -12    1.47    1.51
   2   4 -14    1.25    1.27
  -2  -4  14    1.25    0.77
   2   4  14    1.38    1.11
  -2   4  14    1.60    1.21
  -2   4 -14   -0.97    1.19
  -2   4  14    0.48    1.05
   2   4  14    0.29    1.14
  -2   4 -14    0.21    0.74
  -2   4 -14    1.39    0.79
  -2  -4  14    0.88    0.79
  -2  -4 -14    0.87    0.80
   2   4 -14    1.58    2.04
  -2  -4 -14    1.46    1.31
  -2  -4 -14   -0.17    1.70
  -2   4  14    0.95    2.08
   2  -4  14   -0.01    1.99
  -2  -4  14   -2.00    1.83
   2  -4 -14   -0.65    1.91
  -2  -4 -16    1.21    0.80
  -2  -4  16    1.48    1.00
  -2   4 -16    0.32    0.91
   2   4  16   -0.79    1.35
  -2  -4  16    1.99    1.01
   2   4  16    0.75    1.38
  -2   4  16   -0.83    1.18
  -2   4 -16    1.04    1.32
  -2   4  16    0.55    1.23
   2   4 -16   -0.81    1.33
  -2   4 -16    1.05    1.02
  -2   4  16    1.39    2.35
  -2  -4 -16    0.45    1.15
   2  -4  16    1.42    1.88
  -2  -4  16    2.91    2.19
   2  -4 -16    4.60    2.55
   2   4  18    2.80    1.43
  -2  -4  18    4.34    1.11
  -2  -4  18    3.29    1.03
  -2   4 -18    2.28    1.35
   2   4  18    2.93    1.37
  -2   4  18    4.53    1.54
  -2   4  18    1.61    1.49
   2   4 -18    5.17    2.36
   2   4 -18    1.61    1.48
   2  -4  18    1.18    2.21
   2  -4 -18    0.32    2.29
  -2  -4 -18    3.84    1.91
  -2  -4  18    1.54    2.10
   2   4  20    0.44    1.56
  -2   4 -20    0.04    1.37
  -2   4  20    2.18    1.54
  -2   4  20    1.42    1.55
   2   4  20    1.32    1.52
   2  -4  20    0.70    2.23
   2  -4 -20    1.03    2.33
   2   4 -20   -1.88    2.39
  -2  -4 -20    0.32    2.36
  -2  -4  20    1.90    2.31
  -2   4  20    3.86    2.55
   2   4 -20   -0.08    1.58
  -2   4  22   -0.59    1.56
   2   4  22    1.68    1.89
  -2   4  22    1.18    1.64
   2   4  22   -0.63    1.75
   2  -4  22    0.54    2.42
   2   4 -22   -2.25    2.40
  -2  -4  22   -1.00    2.82
  -2   4  22    4.56    2.73
   2  -4 -22    0.47    2.77
  -2  -4 -22    3.42    2.62
   2   4  24   -0.48    1.84
  -2   4  24   -0.32    1.75
  -2   4  24    0.92    1.93
   2   4  24   -2.50    2.21
   2   4 -24    5.35    3.04
  -2  -4  24    0.47    3.22
  -2   4 -24    1.29    2.64
   2  -4 -24    2.10    3.01
   2  -4  24   -0.71    2.63
  -2  -4 -24    4.53    2.69
   2  -4  26    2.03    2.88
  -2  -4 -26    3.73    3.35
  -2  -4  26    4.76    3.41
   2   4 -26    5.83    3.31
   2  -4 -26    5.70    3.82
  -2   4 -26    1.58    2.86
   2  -4  28    3.53    3.64
  -2  -4  28   -0.75    3.36
  -2  -4 -28   -5.82    3.04
   2  -4 -28    5.92    3.86
  -2   4 -28   -1.71    3.45
   2   4 -28   -0.93    3.42
  -2  -4 -30   -2.07    3.39
  -2   4 -30    0.11    3.54
   2  -4 -30    0.00    3.64
   2  -4  30    0.66    3.31
  -2  -4  30    4.70    4.17
   2   4 -30   -2.40    3.63
  -2  -4 -32    4.20    3.96
   2  -4 -32   -3.95    4.01
  -2   4 -32   -1.83    3.90
   2   6   2 2425.66   14.28
  -2   6  -2 2315.13   12.29
  -2   6   2 2267.39   14.20
   2  -6   2 2342.85   11.93
   2   6  -2 2395.01   15.52
   2   6   2 2380.19   14.73
  -2   6   2 2413.22   14.91
  -2   6  -2 2311.19   12.29
  -2   6  -2 2274.70   16.04
   2  -6   2 2325.89   11.88
   2   6   2 2411.40   14.27
  -2   6   2 2402.80   14.95
   2  -6   2 2343.39   13.57
  -2  -6  -2 2391.42   12.62
  -2   6  -2 2422.30   10.70
   2  -6  -2 2356.89   12.18
  -2  -6   2 2422.68   12.53
   2   6  -2 2360.53   11.71
   2  -6  -2 2368.04   13.71
   2   6   4   20.39    1.55
   2   6  -4   23.89    1.81
  -2   6  -4   22.91    1.92
  -2   6   4   18.56    1.63
   2   6   4   21.22    1.63
  -2   6  -4   21.60    1.16
  -2   6  -4   26.47    1.24
  -2   6   4   22.42    1.42
   2   6   4   24.35    1.67
  -2   6   4   23.38    1.79
   2  -6   4   22.77    1.06
   2  -6   4   21.59    1.05
   2  -6   4   20.11    1.12
  -2  -6  -4   22.71    0.82
   2  -6   4   22.74    1.62
  -2  -6   4   23.75    1.49
  -2   6  -4   19.45    1.14
   2  -6  -4   19.04    1.50
   2  -6  -4   24.07    1.79
  -2  -6  -4   21.54    1.49
  -2  -6  -6  103.73    3.25
   2   6   6  100.35    3.39
  -2   6   6   98.95    3.52
   2   6   6   99.00    3.39
   2   6  -6  103.68    3.57
  -2  -6   6  103.04    2.39
  -2   6   6   92.65    3.43
  -2   6  -6  100.54    3.78
   2  -6   6  104.85    1.65
   2  -6   6  101.73    1.63
  -2   6  -6  107.66    1.88
  -2  -6   6  100.81    2.37
  -2   6   6   90.16    2.22
  -2   6  -6  105.51    1.85
   2   6   6   96.51    3.30
  -2  -6   6   87.37    2.93
   2  -6   6   97.71    3.35
   2  -6   6   97.19    2.69
   2  -6  -6   96.22    3.58
  -2  -6  -6  102.42    3.31
  -2  -6  -6  107.78    2.66
  -2  -6  -8 6761.19   24.64
   2   6   8 6699.63   28.85
   2   6   8 6694.39   28.86
  -2  -6  -8 6752.96   26.86
   2  -6  -8 6700.73   33.02
  -2  -6  10 1064.26    7.54
   2   6  10  940.72   11.57
  -2  -6  10 1077.85    7.57
  -2   6  10 1032.03   12.15
   2   6  10  965.28   11.70
  -2  -6 -10 1031.15    9.42
  -2   6 -10 1029.39   12.51
  -2   6  10 1032.50   12.15
   2   6 -10 1065.31   12.17
  -2  -6  10 1069.89   12.77
   2   6  10 1072.46    9.75
  -2  -6 -10 1053.42   12.71
   2  -6  10 1057.52   11.98
   2  -6 -10 1017.70   14.30
  -2  -6  12   13.99    1.03
   2   6 -12   19.60    2.02
   2   6  12   18.42    2.14
  -2  -6  12   17.45    1.17
   2   6  12   18.00    2.02
  -2   6  12   20.24    2.05
  -2   6 -12   21.38    2.25
  -2   6  12   15.83    1.94
  -2  -6 -12   20.06    2.44
   2  -6 -12   17.71    2.92
  -2  -6  12   18.21    2.23
   2  -6  12   11.56    1.99
  -2   6  14  924.55   12.44
  -2   6  14  918.84   12.41
   2   6  14  917.67   12.54
  -2   6 -14  956.46   12.44
  -2  -6  14  928.79    7.56
   2   6  14  941.49   12.70
   2   6 -14  955.85   12.34
  -2  -6 -14  945.90    7.01
  -2  -6  14  907.41    7.55
   2  -6 -14  864.50   15.64
  -2  -6 -14  906.03   14.24
  -2  -6  14  937.78   14.70
   2  -6  14  955.97   14.44
   2   6  16 3803.03   26.31
  -2   6 -16 3735.49   25.32
  -2   6  16 3669.23   25.54
  -2  -6  16 3704.63   16.02
  -2  -6  16 3706.36   16.00
  -2   6  16 3646.73   25.60
   2   6 -16 3743.37   25.31
   2   6  16 3828.37   26.38
   2  -6  16 3699.73   31.46
   2  -6 -16 3597.70   33.71
  -2  -6 -16 3812.00   30.90
  -2  -6  16 3683.63   31.88
   2   6 -16 3771.63   32.76
   2   6  18   50.61    3.47
  -2   6  18   46.94    3.34
   2   6  18   46.62    3.32
  -2   6  18   47.51    3.27
  -2  -6  18   54.85    2.09
  -2   6 -18   47.75    3.19
  -2  -6  18   54.71    2.06
   2   6 -18   47.66    3.31
  -2  -6 -18   46.97    4.21
   2   6 -18   39.87    4.15
  -2  -6  18   47.33    4.29
   2  -6  18   46.34    4.35
   2  -6 -18   49.93    4.69
   2   6  20    6.21    2.04
  -2   6  20    7.32    2.02
  -2   6  20    7.69    2.02
  -2   6 -20    6.13    1.84
   2   6  20    4.53    1.95
  -2  -6 -20    8.12    2.77
   2  -6  20    8.05    2.63
   2  -6 -20    6.25    3.06
  -2  -6  20    5.28    2.87
   2   6  22  377.31    9.64
   2   6  22  370.01    9.56
   2   6 -22  341.77    8.62
  -2   6  22  356.73    9.09
  -2   6  22  379.74    9.34
  -2   6 -22  349.70    8.53
   2   6 -22  363.88   12.17
   2  -6 -22  370.49   12.48
  -2  -6  22  337.02   12.02
  -2  -6 -22  354.86   11.15
   2  -6  22  317.24   11.38
  -2   6  24 1690.26   20.51
   2   6  24 1732.12   21.28
   2   6  24 1764.80   21.38
  -2   6  24 1708.28   20.63
   2  -6 -24 1599.30   26.64
  -2  -6  24 1534.50   26.53
  -2  -6 -24 1604.79   23.89
   2   6 -24 1576.74   25.71
   2  -6  24 1495.40   24.83
  -2   6  26  353.69    9.87
  -2   6  26  379.08   10.25
   2  -6  26  313.27   12.07
  -2  -6 -26  345.84   11.84
  -2   6 -26  366.26   13.09
  -2  -6  26  309.18   12.57
   2  -6 -26  363.40   13.30
   2   6 -26  364.32   13.13
   2   6 -28   -0.66    3.54
  -2   6 -28    2.84    3.33
   2  -6 -28    2.69    3.73
  -2  -6 -28    1.57    3.04
   2  -6  28    5.51    3.64
  -2  -6  28   -2.50    3.51
   2  -6  30   21.96    4.67
   2   6 -30    9.60    4.06
  -2   6 -30   20.79    4.93
   2  -6 -30   23.73    5.11
  -2  -6  30   22.40    5.29
  -2  -6 -30   22.61    4.81
   2  -6 -32  533.84   17.40
   2  -6  32  519.13   16.64
   2   8   0    1.11    0.86
   2   8   0    1.07    0.78
  -2   8   0    2.72    0.86
  -2   8   0    2.11    0.84
   2   8   0    1.84    0.82
  -2   8   0    2.23    1.01
   2  -8   0    2.44    0.81
  -2  -8   0    1.27    0.51
   2   8   0    1.99    0.53
   2  -8   0    0.61    0.61
  -2  -8   0    1.04    0.77
   2   8  -2    0.43    0.95
   2   8   2   -1.33    0.77
   2   8   2    0.80    0.72
  -2   8   2   -0.67    0.91
  -2   8   2   -0.97    0.90
  -2   8  -2    0.31    0.66
  -2   8  -2    1.35    0.74
  -2   8  -2   -0.48    1.04
  -2   8   2   -0.03    0.92
   2   8   2   -0.45    0.87
   2  -8  -2    0.51    0.87
   2   8  -2   -0.18    0.68
   2  -8  -2   -0.44    0.66
   2  -8   2   -0.04    0.56
   2   8   2    0.63    0.41
  -2  -8  -2    0.67    0.40
   2  -8   2   -0.01    0.84
  -2  -8   2   -0.11    0.73
  -2  -8  -2   -0.62    0.70
  -2   8  -4    3.73    0.79
  -2   8  -4    4.65    0.83
   2   8  -4    5.21    1.25
  -2   8   4    5.45    1.21
   2   8   4    4.29    1.08
   2  -8   4    2.34    0.76
   2   8   4    3.46    0.86
   2  -8   4    3.75    0.79
  -2   8   4    4.37    1.18
  -2   8   4    2.93    0.98
  -2   8  -4    5.23    1.38
  -2  -8   4    3.94    0.98
   2  -8   4    2.13    0.72
   2  -8  -4    5.31    1.07
  -2  -8  -4    3.36    0.48
   2   8   4    2.43    1.03
  -2  -8  -4    3.44    0.99
   2   8   4    4.18    0.63
   2  -8   4    3.46    0.99
   2  -8  -4    2.01    1.01
   2   8   6    2.13    1.06
   2  -8   6    1.04    0.52
  -2   8   6   -0.20    0.68
  -2   8   6    2.47    1.06
   2   8  -6    1.43    1.24
  -2   8  -6    1.69    0.54
   2   8   6    2.47    1.02
  -2   8  -6    0.29    1.27
   2  -8   6    1.45    0.55
  -2   8   6    1.91    1.05
  -2   8  -6    0.98    0.48
  -2  -8  -6    0.63    0.97
  -2  -8   6    1.89    1.00
   2   8   6    0.30    0.87
   2  -8   6    0.48    0.77
   2  -8   6    1.23    0.96
  -2  -8  -6    0.43    0.56
   2  -8  -6    2.19    1.31
   2   8   6    0.90    0.69
   2  -8  -6    2.65    1.00
   2   8  -8    3.00    1.33
  -2  -8   8    1.22    0.62
  -2   8   8    1.72    1.23
   2   8   8    0.06    1.02
  -2   8  -8    0.81    1.25
   2   8   8    3.04    1.15
  -2   8   8    1.58    1.18
  -2  -8   8    1.28    0.63
  -2   8   8    1.53    0.59
  -2  -8  -8    4.07    1.15
  -2  -8  -8    3.54    1.16
   2  -8   8    0.34    1.05
  -2  -8   8    3.11    1.21
   2  -8   8    0.61    0.85
   2  -8  -8    2.12    1.24
   2   8   8    2.91    1.24
   2   8  10    2.20    1.31
   2   8 -10    1.23    1.43
  -2   8  10   -0.41    0.32
   2   8  10    2.41    1.27
  -2  -8  10    2.22    0.68
  -2   8  10    0.34    1.13
  -2   8  10    2.99    1.35
  -2   8 -10    1.94    1.48
  -2  -8 -10    2.13    0.99
  -2  -8  10   -0.24    0.61
  -2   8  10    1.88    0.72
  -2  -8 -10    0.85    1.31
   2   8  10    0.77    1.03
  -2  -8  10    1.75    1.35
  -2  -8 -10    0.85    1.25
   2  -8  10    1.33    1.13
   2  -8 -10    1.91    1.75
  -2  -8 -12    1.04    0.89
  -2   8 -12   -1.77    1.81
  -2   8  12   -1.09    1.33
   2   8  12    1.10    1.38
   2   8  12   -0.63    1.29
  -2   8  12   -0.54    1.37
  -2  -8  12    1.08    0.67
  -2  -8  12    0.21    0.66
   2   8 -12   -1.79    1.56
   2  -8 -12   -0.54    1.89
   2  -8  12    0.53    1.20
  -2  -8 -12    0.52    1.62
  -2  -8 -12   -0.39    1.49
   2   8  12    0.90    0.97
  -2  -8  12    2.50    1.50
   2   8  14    2.57    1.53
  -2   8  14   -2.97    1.58
  -2  -8  14    3.39    0.74
  -2  -8  14    2.04    0.64
  -2  -8 -14    1.34    0.75
  -2   8  14    1.95    1.52
   2   8  14    2.45    1.42
  -2  -8  14    4.82    1.86
  -2  -8 -14    0.40    1.91
   2  -8 -14   -2.54    2.51
   2  -8  14    1.81    1.53
   2   8 -16    1.47    1.65
  -2   8  16    4.78    1.83
  -2  -8  16   -0.09    0.57
   2   8  16   -0.72    1.50
  -2   8 -16    1.79    1.63
   2   8  16   -0.24    1.47
  -2   8  16    2.80    1.68
  -2  -8  16   -0.13    0.56
   2  -8 -16    0.99    2.30
  -2  -8 -16   -1.02    1.93
   2  -8  16    2.67    2.04
  -2  -8  16   -0.35    1.88
   2   8  18    3.45    1.92
  -2   8 -18    0.55    1.58
  -2   8  18    1.33    1.49
  -2   8  18    1.92    1.51
   2   8 -18    1.95    1.76
   2   8  18    4.23    1.95
   2  -8  18   -0.29    2.09
  -2  -8  18   -0.16    2.17
  -2  -8 -18    1.25    2.18
   2   8 -18    2.08    2.27
   2  -8 -18    8.52    2.98
  -2   8  20   -1.12    1.92
   2   8  20    4.10    2.29
   2   8  20   -0.12    1.78
   2   8 -20   -0.62    1.80
  -2   8  20    2.25    1.77
  -2   8 -20   -0.95    1.83
   2  -8 -20   -0.89    2.60
  -2  -8  20   -0.74    2.43
  -2  -8 -20    4.44    2.79
   2   8 -20   -3.47    2.70
   2  -8  20    2.17    2.59
  -2   8  22    2.93    2.11
  -2   8 -22    6.96    2.15
   2   8  22   -1.68    2.10
   2   8  22    2.99    2.05
  -2   8  22    4.16    2.19
  -2  -8 -22    6.79    2.95
   2  -8  22   -0.61    2.50
   2  -8 -22    2.19    2.67
   2   8 -22    1.61    2.70
   2   8 -22    0.13    2.00
  -2  -8  22    5.19    2.69
  -2   8  24    1.25    2.11
   2   8  24    1.42    2.52
  -2   8  24    2.26    2.49
   2   8  24    2.40    2.30
  -2  -8  24    2.05    2.94
  -2  -8 -24   -0.19    2.66
   2  -8 -24    0.68    3.01
   2  -8  24    2.04    2.95
  -2   8  26   -1.92    2.31
   2   8  26   -0.05    2.75
  -2   8  26    1.98    2.30
   2   8  26    1.08    2.60
  -2  -8  26    2.21    3.51
  -2   8 -26   -3.46    3.79
  -2  -8 -26    2.73    3.03
   2  -8  26   -2.29    3.05
   2   8 -26    2.44    3.68
   2  -8 -26    6.71    3.90
  -2   8 -28    3.61    3.58
  -2  -8  28   -0.97    3.76
   2   8 -28    4.64    3.78
   2  -8 -28    0.40    3.87
  -2  -8 -28    0.95    3.28
   2  -8  28   -0.75    3.55
  -2   8 -30   -0.83    4.10
   2  -8 -30    6.97    4.31
   2  -8  30    0.96    3.97
  -2  -8  30    6.28    4.53
   2   8 -30    7.59    4.23
  -2  10   0  384.48    7.28
   2  10   0  405.32    7.37
   2  10   0  399.67    6.70
   2  10   0  403.85    6.71
  -2  10   0  400.76    6.99
  -2  10   0  390.53    6.92
  -2 -10   0  394.83    5.02
   2 -10   0  412.11    6.79
   2 -10   0  404.36    5.86
   2  10   0  390.49    4.87
  -2 -10   0  402.06    6.63
  -2  10   2  339.76    6.86
  -2  10  -2  323.93    7.00
  -2  10   2  328.98    6.75
   2  10   2  329.60    6.47
  -2  10  -2  339.25    5.91
   2  10  -2  341.34    7.01
  -2  10  -2  341.04    5.93
   2  10   2  333.03    6.49
   2  10   2  351.66    6.72
   2 -10  -2  331.58    5.70
   2  10   2  325.59    3.96
  -2 -10   2  323.42    5.90
  -2 -10  -2  342.91    4.20
   2 -10   2  336.91    6.31
  -2 -10  -2  345.53    6.08
   2 -10   2  322.25    5.04
   2 -10  -2  332.10    6.14
  -2  10  -4 3599.70   17.07
   2  10  -4 3312.79   22.51
  -2  10   4 3487.66   23.04
  -2  10  -4 3566.12   24.13
  -2  10  -4 3622.06   17.18
   2  10   4 3597.47   20.94
   2  10   4 3625.63   22.32
  -2  10   4 3469.17   18.81
  -2  10   4 3490.97   23.15
   2  10   4 3611.67   22.28
  -2 -10  -4 3647.18   20.40
   2 -10  -4 3529.85   20.27
   2 -10   4 3615.11   17.04
   2  10   4 3751.63   14.14
   2 -10  -4 3523.38   20.48
  -2 -10   4 3596.28   19.41
  -2 -10  -4 3693.80   13.34
   2 -10   4 3602.61   21.33
   2 -10   6 3445.43   14.52
   2 -10   6 3422.61   14.49
   2  10   6 3570.97   20.41
   2  10   6 3415.68   22.92
  -2  10  -6 3264.43   23.88
   2  10  -6 3475.25   23.98
  -2  10   6 3509.85   23.89
  -2  10   6 3558.93   24.01
  -2  10   6 3345.55   17.07
  -2  10  -6 3465.73   14.03
  -2  10  -6 3440.52   14.04
   2  10   6 3463.95   23.05
  -2 -10  -6 3529.87   14.15
   2 -10   6 3483.33   17.85
  -2 -10   6 3395.28   20.10
   2 -10  -6 3472.41   21.76
   2 -10   6 3503.32   22.24
   2 -10  -6 3435.99   22.34
   2  10   6 3461.24   15.55
  -2 -10  -6 3410.62   21.28
  -2  10  -8  315.53    7.75
  -2  10  -8  328.14    3.43
   2  10   8  324.90    7.51
  -2  10  -8  324.40    3.40
   2 -10   8  318.76    3.43
   2  10   8  311.61    7.38
  -2  10   8  302.90    7.39
   2  10  -8  306.04    7.52
  -2  10   8  312.67    7.48
   2 -10   8  318.71    3.43
   2  10   8  307.30    6.19
  -2  10   8  318.49    4.73
  -2 -10   8  299.25    6.46
   2 -10   8  308.33    5.92
  -2 -10  -8  316.40    7.18
   2 -10  -8  301.86    7.17
  -2 -10  -8  318.55    5.20
   2 -10   8  334.15    7.40
   2 -10  -8  306.67    7.62
  -2  10  10  279.82    3.89
  -2 -10  10  265.61    4.03
   2  10  10  272.93    7.19
  -2  10  10  271.32    7.26
  -2 -10  10  269.73    4.06
   2  10  10  258.84    6.99
  -2  10  10  271.94    7.23
   2 -10 -10  271.04    7.84
   2 -10 -10  259.12    7.39
   2 -10  10  261.93    5.98
  -2 -10  10  267.82    6.62
  -2 -10 -10  277.63    7.44
   2  10  10  266.48    5.91
  -2 -10 -10  269.85    5.88
  -2  10  12 2300.72   21.17
  -2 -10  12 2183.60   12.49
  -2  10 -12 2375.90   22.15
  -2 -10  12 2329.27   10.88
   2  10  12 2282.92   21.33
   2  10 -12 2300.70   21.58
  -2 -10  12 2327.44   10.87
   2  10  12 2265.44   21.29
  -2  10  12 2317.37   21.34
  -2 -10  12 2190.25   12.50
  -2  10  12 2076.57    7.43
  -2 -10 -12 2360.40   19.98
  -2 -10  12 2260.64   20.50
  -2 -10 -12 2309.53   23.48
   2 -10  12 2195.81   19.16
   2  10  12 2301.88   15.87
  -2  10  14  123.07    5.35
  -2 -10  14   -0.61    0.58
  -2 -10  14   -0.64    0.59
   2  10  14  131.79    5.50
   2  10  14  128.80    5.49
  -2  10 -14  134.87    5.63
  -2  10  14  122.46    5.27
   2  10 -14  121.89    5.32
  -2 -10  14  125.73    5.49
   2 -10  14  127.73    5.25
  -2 -10 -14  132.56    6.39
   2 -10 -14  120.08    6.31
  -2 -10 -14  122.15    5.45
   2  10  16  186.06    6.75
  -2  10  16  193.43    6.72
   2  10 -16  190.68    6.75
   2  10  16  196.14    6.89
  -2  10  16  187.98    6.59
  -2  10 -16  183.47    6.62
   2 -10  16  181.44    6.92
  -2 -10  16  182.06    7.07
   2 -10 -16  185.48    8.15
  -2 -10 -16  183.50    7.09
  -2 -10 -16  182.88    7.88
  -2  10 -18 1571.99   19.28
   2  10  18 1568.95   19.71
  -2  10  18 1580.01   19.36
  -2  10  18 1588.12   19.40
   2  10  18 1603.00   19.99
   2  10 -18 1596.98   19.68
   2 -10  18 1548.08   21.49
  -2 -10 -18 1569.59   23.83
  -2 -10 -18 1580.50   21.19
  -2 -10  18 1502.90   21.65
   2 -10 -18 1535.19   24.11
  -2  10 -20 1185.77   17.28
  -2  10  20 1117.54   16.96
   2  10  20 1262.08   18.42
   2  10 -20 1179.64   17.46
   2  10  20 1243.04   18.43
  -2  10  20 1129.65   17.06
   2 -10  20 1115.08   19.64
  -2 -10 -20 1170.23   21.75
  -2 -10 -20 1170.79   19.31
  -2 -10  20 1149.35   20.49
   2 -10 -20 1185.33   22.17
   2  10 -20 1178.37   21.27
   2  10  22  106.96    5.93
  -2  10  22   94.85    5.49
   2  10 -22   95.84    5.59
  -2  10  22   98.24    5.50
  -2  10 -22   96.92    5.39
   2  10  22  105.11    5.91
  -2 -10  22   83.29    6.30
   2  10 -22  102.71    7.18
   2 -10  22   87.99    6.42
  -2 -10 -22   97.22    6.94
  -2 -10 -22   93.10    6.13
   2 -10 -22   88.63    7.10
  -2  10 -24   97.32    5.71
   2  10  24  112.63    6.44
  -2  10  24   99.36    5.94
  -2  10  24  115.62    6.29
   2  10  24  109.58    6.31
   2  10 -24   93.33    7.07
   2 -10 -24  100.97    7.82
  -2 -10  24   89.14    7.07
  -2 -10 -24  105.52    7.47
  -2 -10 -24   89.33    6.25
   2 -10  24   91.47    6.87
  -2  10  26   16.87    3.33
   2  10  26   15.20    3.57
   2  10  26   18.38    3.52
  -2  10  26   16.30    3.48
  -2 -10 -26   20.28    4.44
   2  10 -26   19.46    4.92
   2 -10  26   21.79    4.66
   2 -10 -26   23.60    5.17
  -2 -10  26   15.26    4.46
  -2  10  28  467.05   12.92
  -2  10  28  488.84   13.17
  -2 -10 -28  489.15   15.93
  -2  10 -28  445.00   15.85
   2 -10  28  439.24   15.18
   2 -10 -28  494.84   16.45
  -2 -10  28  456.49   16.19
   2 -10  30  398.17   14.63
  -2 -10 -30  398.00   14.90
   2 -10 -30  394.73   14.90
  -2  10 -30  427.03   16.01
   2  10 -30  441.63   16.16
  -2 -10  30  377.42   15.29
  -2  12   0   -0.50    1.33
   2  12   0    0.42    1.03
   2  12   0    2.19    1.29
  -2  12   0   -0.41    1.04
  -2  12   0    1.46    1.26
   2  12   0    0.10    0.99
  -2 -12   0   -0.55    1.01
  -2 -12   0   -0.19    0.72
   2 -12   0    0.08    0.86
   2 -12   0    0.36    1.10
  -2  12   2    3.65    1.27
   2  12   2    1.48    1.18
  -2  12  -2   -0.11    1.34
  -2  12  -2   -0.18    0.90
  -2  12   2    0.74    1.24
   2  12   2    0.34    1.17
  -2  12  -2    1.11    0.96
   2  12  -2    0.12    1.29
   2  12   2   -0.79    1.17
  -2  12   2   -0.87    1.01
  -2 -12   2   -1.39    1.00
   2 -12  -2    0.41    1.00
  -2 -12  -2    0.94    0.98
   2 -12   2    0.34    0.96
   2 -12  -2    0.77    1.07
  -2 -12  -2    0.02    0.67
   2 -12   2    0.91    1.02
  -2  12   4   -0.73    1.23
  -2  12  -4    1.98    1.58
   2  12   4   -0.76    1.19
  -2  12  -4    1.38    0.86
   2  12  -4    1.67    1.41
  -2  12  -4    1.01    0.96
   2  12   4    0.92    1.09
  -2  12   4    1.17    1.29
  -2  12   4    2.97    1.17
  -2 -12  -4    1.85    1.16
  -2 -12  -4    0.34    0.63
   2 -12   4    2.01    1.31
   2 -12  -4   -0.67    1.18
   2 -12   4    1.10    0.84
   2 -12  -4    0.26    1.04
  -2 -12   4    1.14    1.05
   2  12   4    1.65    1.15
  -2  12  -6    1.49    0.74
  -2  12  -6    1.20    0.73
  -2  12   6    1.09    0.93
   2  12   6    0.29    1.09
   2 -12  -6    2.30    1.33
   2 -12  -6    0.43    1.28
  -2 -12   6    0.31    1.11
  -2 -12  -6    0.95    0.77
   2 -12   6    0.57    0.94
   2  12  -8    0.92    1.60
   2 -12   8    0.88    0.78
  -2  12  -8    1.01    0.73
  -2  12  -8   -0.47    1.68
  -2  12   8    1.08    1.38
  -2  12   8   -0.42    1.43
   2  12   8    3.28    1.48
   2 -12   8    0.80    0.73
  -2  12  -8    1.63    0.72
   2  12   8   -0.73    1.31
  -2  12   8    0.93    0.97
  -2 -12  -8    0.38    0.92
   2  12   8    0.71    1.12
   2 -12   8   -1.08    1.37
  -2 -12   8    1.23    1.18
   2 -12   8    1.58    1.06
  -2 -12  -8   -0.18    1.26
   2 -12  -8   -0.09    1.37
   2 -12  -8   -2.04    1.49
  -2  12  10    2.39    1.66
  -2  12  10    2.62    0.91
  -2  12  10    2.43    1.82
  -2  12 -10    2.90    1.93
   2  12  10    5.25    2.03
  -2 -12  10    2.38    0.88
  -2 -12  10    1.27    0.82
   2  12 -10    0.41    1.70
   2  12  10    2.46    1.51
  -2 -12 -10    1.08    1.19
   2 -12 -10   -0.89    1.82
  -2 -12  10    0.96    1.51
   2  12  10    0.96    1.36
  -2 -12 -10    0.62    1.61
   2 -12  10    2.03    1.33
   2 -12 -10    1.09    1.74
  -2 -12  12    0.04    0.71
   2  12 -12    4.21    2.04
  -2  12 -12   -0.07    1.84
  -2 -12  12   -0.06    0.74
   2  12  12   -0.06    1.57
  -2  12  12    1.98    0.94
  -2  12  12    0.94    1.59
   2  12  12    2.94    1.76
  -2  12  12    0.89    1.75
   2  12  12    0.42    1.27
   2 -12 -12    3.19    2.36
  -2 -12 -12    2.19    1.98
  -2 -12  12    2.65    1.58
  -2 -12 -12    1.20    1.65
   2 -12  12    3.63    1.51
   2 -12 -12    1.08    2.22
   2  12  14   -0.52    1.82
  -2  12 -14    0.02    1.79
  -2  12  14    0.84    1.65
   2  12 -14    0.98    1.86
   2  12  14    0.72    1.63
  -2  12  14   -0.02    1.57
  -2 -12  14    3.17    1.84
   2 -12 -14    1.15    2.15
  -2 -12 -14   -1.29    1.79
  -2 -12 -14    2.35    2.10
   2  12  14    1.50    1.11
   2 -12  14   -0.80    1.68
   2 -12 -14   -2.19    2.38
   2  12  16    3.80    1.95
  -2  12  16    5.18    2.19
   2  12 -16    2.79    2.05
  -2  12 -16    4.30    2.25
   2  12  16    1.52    1.80
  -2  12  16   -0.01    1.68
  -2 -12  16    1.69    1.97
   2 -12  16    4.40    1.95
   2 -12 -16   -0.02    2.61
   2 -12 -16    1.88    2.34
  -2 -12 -16   -0.75    1.99
  -2 -12 -16    2.47    2.41
   2  12 -18    2.00    2.04
   2  12  18    0.74    2.02
  -2  12 -18   -0.97    2.02
  -2  12  18   -0.18    1.87
   2  12  18    4.58    2.37
  -2  12  18    1.36    1.85
   2 -12 -18   -0.29    2.83
  -2 -12 -18   -1.76    2.49
  -2 -12  18    3.27    2.09
   2 -12  18    5.48    2.26
   2 -12 -18    4.80    3.18
  -2 -12 -18    4.12    2.26
  -2  12  20    1.33    2.06
  -2  12 -20   -0.39    2.10
   2  12  20   -4.05    2.47
  -2  12  20    1.52    2.08
   2  12  20    8.14    2.52
   2  12 -20   -0.74    2.11
  -2 -12 -20    4.77    2.84
   2 -12  20   -2.84    2.56
  -2 -12  20    5.17    2.95
   2 -12 -20    3.35    3.27
  -2 -12 -20    1.55    2.87
  -2  12  22    1.55    2.31
   2  12  22   -1.78    2.34
  -2  12 -22    5.50    2.74
   2  12 -22   -0.27    2.53
  -2  12  22    3.67    2.36
   2  12  22   -0.57    2.46
  -2 -12 -22   -0.32    2.78
  -2 -12  22   -4.67    2.94
   2 -12 -22   -0.30    3.43
[truncated: 701,357 more chars]
